# Supplementary material for: Utilizing large and diverse bacterial genome datasets to improve the detection and identification of Streptococcus pneumoniae via PCR-based diagnostics
Source: Microb Genom. 2025 Jun 9;11(6):001418. doi: 10.1099/mgen.0.001418 (PMC12149409; doi:10.1099/mgen.0.001418)
Supplement: Uncited Supplementary Material 3. [file mgen-11-01418-s003.xlsx]

## Sheet: DataS1_7547pneumo
id	isolate	aliases	country	continent	year	serotype	serotyping_method	serotype_comments	age_yr	age_mth	age_range	sex	diagnosis	source	comments	NCBI_assembly_accession	run_accession	rMLST_database_accession	rST_not_assignable	rST (Ribosomal MLST)	species (Ribosomal MLST)	ST (MLST)
697	Taiwan 19F-14	CP000921; NC_012469; TW31	Taiwan	Asia		19F	unknown								Reference strain of PMEN global clone Taiwan 19F-14				0	11515	Streptococcus pneumoniae	236
1235	3063-00	AGQG00000000	USA	North America	1999	19F	unknown						bacteraemia	blood	child <12 mo; USA invasive surveillance				0	11666	Streptococcus pneumoniae	652
1552	HK P1		China [Hong Kong]	Asia	2000	23F	unknown							sputum			ERR016692	39941	1			81
1563	SI M1		Singapore	Asia	2000	23F	unknown						bacteraemia; meningitis	cerebrospinal fluid	Also recovered from blood (see PMID 21273480).		ERR016694	31129	0	577	Streptococcus pneumoniae	81
1685	NCTC7465	CACF00000000	USA	North America	1948	1	unknown								Reference strain of PMEN global clone Greece "Clon				0	13989	Streptococcus pneumoniae	615
3099	AP200	CP002121; NC_014494; NC_014494.1	Italy	Europe	2003	11A	unknown		32		30-34	male	meningitis	cerebrospinal fluid	meningitis				0	12428	Streptococcus pneumoniae	62
3210	P1031	C5188; CP000920; NC_012467	Ghana	Africa		1	unknown		45		45-49	female			meningitis				0	4616	Streptococcus pneumoniae	303
3217	P1041	C5371; CACE00000000; SPN1041	Ghana	Africa		1	unknown		6		5-9	male			meningitis				0	4616	Streptococcus pneumoniae	217
3760	110.58	CP007593; NT_110_58; NZ_CP007593	Switzerland	Europe	1999	nontypable	unknown		6		5-9	male		nasopharynx					0	771	Streptococcus pneumoniae	344
3776	JJA	CP000919; NC_012466	Brazil	South America		14	unknown		0	2	0-4	male			microdilution; CID 2000, 30 (1): 78-86				0	583	Streptococcus pneumoniae	66
3929	4027-06	AGNW00000000	USA	North America		19A	unknown							blood	Population-based surveillance of serotype 19A inva				0	625	Streptococcus pneumoniae	2344
3956	6735-05	AGNX00000000	USA	North America		19A	unknown		50		50-54			lung aspirate	Population-based surveillance of serotype 19A inva				0	625	Streptococcus pneumoniae	2366
3971	6901-05	AGOF00000000	USA	North America		19A	unknown		53		50-54			blood					0	12411	Streptococcus pneumoniae	2381
4000	6963-05	AGON00000000	USA	North America		19A	unknown		63		60-64			blood					0	625	Streptococcus pneumoniae	2392
4001	5185-06	AGQE00000000	USA	North America		19A	unknown							blood					0	572	Streptococcus pneumoniae	2393
4051	7286-06	AGOG00000000	USA	North America	2005	19A	unknown		64		60-64			blood					0	572	Streptococcus pneumoniae	2514
4059	5787-06	AGOM00000000	USA	North America	2005	19A	unknown		70		70-74			blood					0	625	Streptococcus pneumoniae	2542
4665	33D/2	CSF/79	India	Asia	1979	33D	unknown												0	107303	Streptococcus pneumoniae	2863
4666	33B/2	E294 (da)	Denmark	Europe		33B	unknown												0	102389	Streptococcus pneumoniae	2864
6630	Kor 136		South Korea	Asia	1998	23F	unknown							sputum	Sputum		ERR016661	33745	0	577	Streptococcus pneumoniae	81
13176	2682		USA	North America	2006	19A	unknown						pneumonia	blood			ERR016858		0	596	Streptococcus pneumoniae	6220
15432	46/2	Eddy nr. 73	USA	North America	1954	46	unknown												0	104589	Streptococcus pneumoniae	7162
15434	35F/2	361/39	Denmark	Europe	1939	35F	unknown												0	105890	Streptococcus pneumoniae	7164
15435	11B/2	8087/40	Denmark	Europe	1940	11B	unknown												0	102393	Streptococcus pneumoniae	7165
15436	15A/2	389/39	Denmark	Europe	1939	15A	unknown												0	107304	Streptococcus pneumoniae	7166
15437	16F/2	nr.34361	USA	North America	1952	16F	unknown												0	102511	Streptococcus pneumoniae	7167
15438	23B/1	1039/41	Denmark	Europe	1941	23B	unknown												0	106278	Streptococcus pneumoniae	7168
15440	23F/2		Denmark	Europe	1940	23F	unknown												0	107305	Streptococcus pneumoniae	7170
15441	7C/3		USA	North America	1971	7C	unknown												0	107306	Streptococcus pneumoniae	7171
15442	15C/2	553/62	Denmark	Europe	1962	15BC	unknown												0	104643	Streptococcus pneumoniae	7172
15443	13/2	34357	USA	North America	1952	13	unknown												0	102378	Streptococcus pneumoniae	7173
15444	24F/2	24F L	USA	North America	1952	24F	unknown												0	107307	Streptococcus pneumoniae	7174
15445	7C/2		Denmark	Europe	1939	7C	unknown												0	107308	Streptococcus pneumoniae	7175
15446	44/3		Germany	Europe	1956	44	unknown												0	107309	Streptococcus pneumoniae	7176
15447	15F/3	688/63	Denmark	Europe	1963	15F	unknown												0	104584	Streptococcus pneumoniae	7177
15448	22A/3		Denmark	Europe	1939	22A	unknown												0	11815	Streptococcus pneumoniae	7181
15449	24F/3		Denmark	Europe	1943	24F	unknown												0	107310	Streptococcus pneumoniae	7179
15450	7B/2		USA	North America	1952	7B	unknown										ERR025825		0	606	Streptococcus pneumoniae	7180
15451	18F/1		USA	North America	1961	18F	unknown										ERR026173		0	11633	Streptococcus pneumoniae	7182
15452	22A/2	3405/39	Denmark	Europe	1939	22A	unknown										ERR025822		0	11815	Streptococcus pneumoniae	7181
15453	14/6		Denmark	Europe	1968	14	unknown												0	107311	Streptococcus pneumoniae	7183
15454	23F/4		Australia	Oceania	1967	23F	unknown										ERR026191		0	23941	Streptococcus pneumoniae	7184
15455	40/2		USA	North America	1950	40	unknown												0	106471	Streptococcus pneumoniae	7185
15457	12B/1	Gambia 1/81	The Gambia	Africa	1981	12B	unknown												0	105884	Streptococcus pneumoniae	7187
15458	6A/2	34351	USA	North America	1952	6A	unknown												0	107312	Streptococcus pneumoniae	7188
15459	39/2	203/40	Denmark	Europe	1940	39	unknown												0	102516	Streptococcus pneumoniae	7189
15460	45/5	Eddy nr.72	USA	North America	1954	45	unknown												0	102517	Streptococcus pneumoniae	7190
15461	45/2		Denmark	Europe	1950	45	unknown												0	107313	Streptococcus pneumoniae	7191
15462	33F/2	3084/37	Denmark	Europe	1937	33F	unknown												0	106156	Streptococcus pneumoniae	7192
15463	43/4		USA	North America	1954	43	unknown												0	107314	Streptococcus pneumoniae	7193
15464	12F/2		USA	North America	1962	12F	unknown										ERR026183		0	23872	Streptococcus pneumoniae	7194
15465	18C/3		Denmark	Europe	1968	18C	unknown										ERR026716		0	706	Streptococcus pneumoniae	7195
15466	35C/2		Denmark	Europe	1941	35C	unknown										ERR026192		0	13796	Streptococcus pneumoniae	7196
15467	43/3	2427/48	Denmark	Europe	1948	43	unknown												0	105895	Streptococcus pneumoniae	7197
15468	14/7		Denmark	Europe	1992	14	unknown										ERR026721		0	700	Streptococcus pneumoniae	7198
15469	6B/3	2616/39	Denmark	Europe	1939	6B	unknown												0	106159	Streptococcus pneumoniae	7199
15471	11C/1	Eddy nr. 53	USA	North America	1957	11C	unknown										ERR025829		0	11272	Streptococcus pneumoniae	7201
15472	34/3		Malaysia	Asia	1968	34	unknown												0	107315	Streptococcus pneumoniae	7202
15473	8/4	573/62	Denmark	Europe	1962	8	unknown												0	23446	Streptococcus pneumoniae	7203
15474	9L/3		Denmark	Europe	1941	9L	unknown												0	107316	Streptococcus pneumoniae	7204
15475	9N/2		USA	North America	1952	9N	unknown										ERR026179		0	45340	Streptococcus pneumoniae	7205
15476	14/8		Denmark	Europe	1976	14	unknown										ERR026722		0	23889	Streptococcus pneumoniae	7206
15477	21/2		USA	North America	1952	21	unknown												0	163858	Streptococcus pneumoniae	7207
15478	7F/4		UK [Scotland]	Europe	1986	7F	unknown										ERR026177		0	643	Streptococcus pneumoniae	7208
15479	25A/1	tp 25/38; sp 65/81	Singapore	Asia	1981	25A	unknown												0	107317	Streptococcus pneumoniae	7209
15480	7F/6		Sweden	Europe	1996	7F	unknown												0	12330	Streptococcus pneumoniae	7210
15481	3/6	524/62	Denmark	Europe	1962	3	unknown												0	106155	Streptococcus pneumoniae	7211
15482	1/6		Denmark	Europe	1944	1	unknown												0	105883	Streptococcus pneumoniae	5316
15483	11F/2	34356	Denmark	Europe	1952	11F	unknown												0	102508	Streptococcus pneumoniae	7212
15484	41F/2	8211/40	Denmark	Europe	1940	41F	unknown												0	102391	Streptococcus pneumoniae	7213
15485	11A/2	1813/39	Denmark	Europe	1939	11A	unknown												0	106151	Streptococcus pneumoniae	7214
15486	24B/2	2236/42	Denmark	Europe	1942	24B	unknown												0	106279	Streptococcus pneumoniae	7215
15487	34/5	676/74	Denmark	Europe	1974	34	unknown												0	102514	Streptococcus pneumoniae	7216
15489	34/2		USA	North America	1959	34	unknown												0	107318	Streptococcus pneumoniae	7218
15490	22F/2	1772/40	Denmark	Europe	1940	22F	unknown												0	104642	Streptococcus pneumoniae	7219
15491	47A/1	L351	Unknown		1977	47A	unknown												0	105897	Streptococcus pneumoniae	7220
15492	20/2		USA	North America	1949	20	unknown												0	100822	Streptococcus pneumoniae	7221
15493	5/4		Singapore	Asia	1987	5	unknown												0	13721	Streptococcus pneumoniae	7222
15494	4/4	600/62	Denmark	Europe	1962	4	unknown												0	105893	Streptococcus pneumoniae	7223
15497	19A/5	Nr. 141/68	Denmark	Europe	1968	19A	unknown												0	105886	Streptococcus pneumoniae	7226
15498	28F/2	34372	USA	North America	1957	28F	unknown												0	106280	Streptococcus pneumoniae	7227
15499	12F/3		Denmark	Europe	1961	12F	unknown										ERR026195		0	12675	Streptococcus pneumoniae	7228
15500	19F/4		Denmark	Europe	1962	19F	unknown												0	613	Streptococcus pneumoniae	7229
15501	19F/10		Denmark	Europe	1963	19F	unknown										ERR026174		0	13342	Streptococcus pneumoniae	7230
15502	36/4		Denmark	Europe	1992	36	unknown												0	107319	Streptococcus pneumoniae	7231
15503	48/3	656/63	Denmark	Europe	1963	48	unknown												0	106158	Streptococcus pneumoniae	7232
15504	48/2		Denmark	Europe	1962	48	unknown												0	107320	Streptococcus pneumoniae	7233
15505	35B/2	4356/39	Denmark	Europe	1939	35B	unknown												0	102515	Streptococcus pneumoniae	7234
15506	34/4		Denmark	Europe	1972	34	unknown												0	107321	Streptococcus pneumoniae	7235
15508	36/2	1095/39	Denmark	Europe	1939	36	unknown												0	105891	Streptococcus pneumoniae	7237
15509	41A/2	6803	Germany	Europe	1972	41A	unknown												0	119729	Streptococcus pneumoniae	7238
15510	45/3		Denmark	Europe	1949	45	unknown												0	107322	Streptococcus pneumoniae	7239
15511	9L/4	T9233/128/68	Denmark	Europe	1968	9L	unknown												0	107323	Streptococcus pneumoniae	7240
15513	35A/3	1936/39	Denmark	Europe	1939	35A	unknown												0	107324	Streptococcus pneumoniae	7242
15514	37/6	264/73	Denmark	Europe	1973	37	unknown												0	106157	Streptococcus pneumoniae	7243
15515	3/3		USA	North America	1971	3	unknown												0	12804	Streptococcus pneumoniae	7244
15517	SA76	95103	South Africa	Africa	1988	14	unknown												0	13108	Streptococcus pneumoniae	7246
15518	SA53	N383	South Africa	Africa	1983	11A	unknown												0	13166	Streptococcus pneumoniae	7247
15519	SA69	34142	South Africa	Africa	1985	19A	unknown												0	13939	Streptococcus pneumoniae	7248
15521	SA58	19931	South Africa	Africa	1986	19F	unknown												0	13627	Streptococcus pneumoniae	7249
15523	SA71	34581	South Africa	Africa	1989	23F	unknown												0	11342	Streptococcus pneumoniae	6215
15526	SA78	47590	South Africa	Africa	1989	14	unknown							blood					0	11279	Streptococcus pneumoniae	7253
15527	SA64	6482	South Africa	Africa	1985	19F	unknown							blood					0	13667	Streptococcus pneumoniae	7254
15529	USA31	83MI23F	USA	North America	1983	23F	unknown												0	23838	Streptococcus pneumoniae	7256
18785	SMC1205-93	11A; CP018838	South Korea	Asia	2012	11A	unknown		81		80-84	male	pneumonia	blood					0	77806	Streptococcus pneumoniae	8279
24175	VICE0292		Iceland	Europe	2009	19F	unknown		1		0-4	male	otitis media	middle ear fluid			ERR449733		0	12905	Streptococcus pneumoniae	9827
24176	VICE0557		Iceland	Europe	2011	19F	unknown		1		0-4	male	otitis media	middle ear fluid			ERR470289		0	573	Streptococcus pneumoniae	9828
24177	VICE0558		Iceland	Europe	2011	19F	unknown		1		0-4	male	otitis media	middle ear fluid			ERR460450		0	573	Streptococcus pneumoniae	9828
24178	VICE0303		Iceland	Europe	2009	23F	unknown		2		0-4	male	otitis media	middle ear fluid			ERR449743		0	12534	Streptococcus pneumoniae	9829
24179	VICE0355		Iceland	Europe	2009	23F	unknown		1		0-4	male	otitis media	middle ear fluid			ERR449784		0	12834	Streptococcus pneumoniae	9829
24180	VICE0387		Iceland	Europe	2010	23F	unknown		1		0-4	male	otitis media	middle ear fluid			ERR470167		0	12834	Streptococcus pneumoniae	9829
25262	Finland6B-12		Finland	Europe	1987	6E(6Bii)	unknown										ERR025271	31908	0	13045	Streptococcus pneumoniae	238
25275	VICE0148		Iceland	Europe	2009	6B	unknown		0	2	0-4	female	bacteraemia	blood			ERR388810	112943	0	11283	Streptococcus pneumoniae	176
25276	VICE0415		Iceland	Europe	2010	6B	unknown		0	6	0-4	male	otitis media	middle ear fluid			ERR470195	84493	0	11283	Streptococcus pneumoniae	176
25277	VICE0550		Iceland	Europe	2011	6C	unknown		0	10	0-4	male	otitis media	middle ear fluid			ERR470287	83099	0	13931	Streptococcus pneumoniae	1692
25278	VICE0337		Iceland	Europe	2009	6A	unknown		1		0-4	female	otitis media	middle ear fluid			ERR449768	97584	0	12938	Streptococcus pneumoniae	2221
25279	VICE0447		Iceland	Europe	2010	6E(6Bii)	unknown		1		0-4	male	otitis media	middle ear fluid			ERR470224	83084	0	717	Streptococcus pneumoniae	90
25280	VICE0531		Iceland	Europe	2011	6E(6Bii)	unknown		1		0-4	female	otitis media	middle ear fluid			ERR460434	95439	0	12881	Streptococcus pneumoniae	135
25281	VICE0508		Iceland	Europe	2011	6B	unknown		1		0-4	male	otitis media	middle ear fluid			ERR460422	96516	0	11283	Streptococcus pneumoniae	176
25282	VICE0608		Iceland	Europe	2012	6A	unknown		1		0-4	male	otitis media	middle ear fluid			ERR460488	97609	0	12938	Streptococcus pneumoniae	2221
25283	VICE0399		Iceland	Europe	2010	6A	unknown		1		0-4	female	otitis media	middle ear fluid			ERR470179	95350	0	11256	Streptococcus pneumoniae	65
25284	VICE0393		Iceland	Europe	2010	6A	unknown		1		0-4	female	otitis media	middle ear fluid			ERR470173	84485	0	11283	Streptococcus pneumoniae	176
25285	VICE0460		Iceland	Europe	2010	6A	unknown		1		0-4	male	otitis media	middle ear fluid			ERR470235	84511	0	12938	Streptococcus pneumoniae	2221
25286	VICE0623		Iceland	Europe	2012	6A	unknown		1		0-4	male	otitis media	middle ear fluid			ERR449808	95358	0	11262	Streptococcus pneumoniae	2340
25287	VICE0360		Iceland	Europe	2009	6B	unknown		1		0-4	female	otitis media	middle ear fluid			ERR449789	95299	0	12387	Streptococcus pneumoniae	138
25288	VICE0899		Iceland	Europe	2009	6A	unknown		1		0-4	male	carriage	nasopharynx			ERR470344	111780	0	11251	Streptococcus pneumoniae	460
25289	VICE0828		Iceland	Europe	2010	6A	unknown		1		0-4	female	pneumonia	lung aspirate			ERR470440	95403	0	11251	Streptococcus pneumoniae	460
25290	VICE0384		Iceland	Europe	2010	6A	unknown		1		0-4	female	otitis media	middle ear fluid			ERR470165	112954	0	11251	Streptococcus pneumoniae	460
25291	VICE0420		Iceland	Europe	2010	6B	unknown		1		0-4	female	otitis media	middle ear fluid	Originally published as 6A/6Bii hybrid. More recent analysis indicated serotype 6B.		ERR470200	84495	0	12567	Streptococcus pneumoniae	1716
25292	VICE0238		Iceland	Europe	2011	6A	unknown		1		0-4	male	bacteraemia	blood			ERR388909	112949	0	12938	Streptococcus pneumoniae	2221
25293	VICE0509		Iceland	Europe	2011	6E(6Bii)	unknown		1		0-4	male	otitis media	middle ear fluid			ERR470278	84530	0	717	Streptococcus pneumoniae	90
25294	VICE0592		Iceland	Europe	2012	6A	unknown		1		0-4	female	otitis media	middle ear fluid			ERR460476	98971	0	12938	Streptococcus pneumoniae	10029
25295	VICE0293		Iceland	Europe	2009	6E(6Bii)	unknown		1		0-4	male	otitis media	middle ear fluid			ERR449734	95440	0	717	Streptococcus pneumoniae	90
25296	VICE0324		Iceland	Europe	2009	6B	unknown		1		0-4	female	otitis media	middle ear fluid			ERR449759	85381	0	12378	Streptococcus pneumoniae	138
25297	VICE0326		Iceland	Europe	2009	6B	unknown		1		0-4	male	otitis media	middle ear fluid			ERR449761	95413	0	11283	Streptococcus pneumoniae	176
25298	VICE0340		Iceland	Europe	2009	6A	unknown		1		0-4	male	otitis media	middle ear fluid			ERR449771	97585	0	12878	Streptococcus pneumoniae	3981
25299	VICE0433		Iceland	Europe	2010	6A	unknown		1		0-4	female	otitis media	middle ear fluid			ERR470213	111765	0	12878	Streptococcus pneumoniae	3981
25300	VICE0492		Iceland	Europe	2011	6A	unknown		1		0-4	female	otitis media	middle ear fluid			ERR460412	97589	0	11256	Streptococcus pneumoniae	65
25301	VICE0500		Iceland	Europe	2011	6A	unknown		1		0-4	male	otitis media	middle ear fluid			ERR460416	96513	0	11262	Streptococcus pneumoniae	2340
25302	VICE1082		Iceland	Europe	2010	6B	unknown		1		0-4	female	carriage	nasopharynx			ERR540592	113005	0	11283	Streptococcus pneumoniae	176
25303	VICE0287		Iceland	Europe	2009	6A	unknown		1		0-4	male	otitis media	middle ear fluid			ERR449729	95359	0	11256	Streptococcus pneumoniae	65
25304	VICE0351		Iceland	Europe	2009	6A	unknown		1		0-4	male	otitis media	middle ear fluid			ERR449780	95410	0	11251	Streptococcus pneumoniae	460
25305	VICE0439		Iceland	Europe	2010	6B	unknown		1		0-4	female	otitis media	middle ear fluid			ERR470218	95315	0	614	Streptococcus pneumoniae	138
25306	VICE0402		Iceland	Europe	2010	6A	unknown		1		0-4	male	otitis media	middle ear fluid			ERR470182	85524	0	11251	Streptococcus pneumoniae	460
25307	VICE1109		Iceland	Europe	2010	6B	unknown		1		0-4	male	carriage	nasopharynx			ERR540611	113012	0	11283	Streptococcus pneumoniae	176
25309	VICE0299		Iceland	Europe	2009	6E(6Bii)	unknown		1		0-4	male	otitis media	middle ear fluid			ERR449739	95426	0	13017	Streptococcus pneumoniae	90
25310	VICE0311		Iceland	Europe	2009	6A	unknown		1		0-4	male	otitis media	middle ear fluid			ERR449749	95374	0	12938	Streptococcus pneumoniae	2221
25311	VICE0539		Iceland	Europe	2011	6A	unknown		1		0-4	female	otitis media	middle ear fluid			ERR540472	112996	0	11251	Streptococcus pneumoniae	460
25312	VICE0584		Iceland	Europe	2012	6A	unknown		1		0-4	male	otitis media	middle ear fluid			ERR460469	97605	0	11251	Streptococcus pneumoniae	460
25313	VICE0375		Iceland	Europe	2009	6B	unknown		1		0-4	male	otitis media	middle ear fluid			ERR449801	95314	0	11283	Streptococcus pneumoniae	176
25314	VICE0901		Iceland	Europe	2009	6B	unknown		1		0-4	female	carriage	nasopharynx			ERR470346	111782	0	11283	Streptococcus pneumoniae	176
25315	VICE0465		Iceland	Europe	2010	6A	unknown		1		0-4	female	otitis media	middle ear fluid			ERR470240	84514	0	12938	Streptococcus pneumoniae	2221
25316	VICE1341		Iceland	Europe	2012	6A	unknown		1		0-4	male	carriage	nasopharynx			ERR540420	112992	0	12938	Streptococcus pneumoniae	2221
25317	VICE0147		Iceland	Europe	2009	6B	unknown		1		0-4	female	bacteraemia	blood			ERR388809	112942	0	11283	Streptococcus pneumoniae	176
25318	VICE0317		Iceland	Europe	2009	6E(6Bii)	unknown		1		0-4	male	otitis media	middle ear fluid			ERR449753	95444	0	739	Streptococcus pneumoniae	90
25319	VICE0437		Iceland	Europe	2010	6B	unknown		1		0-4	male	otitis media	middle ear fluid			ERR470216	112956	0	12378	Streptococcus pneumoniae	138
25320	VICE1260		Iceland	Europe	2011	6B	unknown		1		0-4	female	carriage	nasopharynx			ERR540352	112977	0	11283	Streptococcus pneumoniae	176
25321	VICE1340		Iceland	Europe	2012	6A	unknown		1		0-4	male	carriage	nasopharynx			ERR540419	102289	0	11283	Streptococcus pneumoniae	176
25322	VICE0957		Iceland	Europe	2009	6B	unknown		2		0-4	male	carriage	nasopharynx			ERR470457	112965	0	614	Streptococcus pneumoniae	138
25323	VICE0918		Iceland	Europe	2009	6C	unknown		2		0-4	male	carriage	nasopharynx			ERR690883	113057	0	11581	Streptococcus pneumoniae	386
25324	VICE0382		Iceland	Europe	2010	6A	unknown		2		0-4	male	otitis media	middle ear fluid			ERR460404	98958	0	11251	Streptococcus pneumoniae	460
25325	VICE1102		Iceland	Europe	2010	6B	unknown		2		0-4	female	carriage	nasopharynx			ERR540605	113008	0	11283	Streptococcus pneumoniae	176
25326	VICE1103		Iceland	Europe	2010	6B	unknown		2		0-4	male	carriage	nasopharynx			ERR540606	113009	0	11283	Streptococcus pneumoniae	176
25327	VICE1363		Iceland	Europe	2012	6B	unknown		2		0-4	female	carriage	nasopharynx			ERR690950	113070	0	11283	Streptococcus pneumoniae	176
25328	VICE0993		Iceland	Europe	2009	6B	unknown		2		0-4	female	carriage	nasopharynx			ERR470477	99042	0	11283	Streptococcus pneumoniae	176
25329	VICE0397		Iceland	Europe	2010	6B	unknown		2		0-4	male	otitis media	middle ear fluid			ERR470177	95401	0	11283	Streptococcus pneumoniae	176
25330	VICE0394		Iceland	Europe	2010	6A	unknown		2		0-4	male	otitis media	middle ear fluid			ERR470174	113723	0	11251	Streptococcus pneumoniae	460
25331	VICE0454		Iceland	Europe	2010	6B	unknown		2		0-4	male	otitis media	middle ear fluid			ERR470231	84508	0	12457	Streptococcus pneumoniae	639
25332	VICE0470		Iceland	Europe	2011	6A	unknown		2		0-4	female	otitis media	middle ear fluid			ERR470244	84516	0	12938	Streptococcus pneumoniae	2221
25333	VICE1271		Iceland	Europe	2011	6B	unknown		2		0-4	male	carriage	nasopharynx			ERR540364	112980	0	11283	Streptococcus pneumoniae	176
25334	VICE1177		Iceland	Europe	2011	6A	unknown		2		0-4	female	carriage	nasopharynx			ERR540673	113026	0	11251	Streptococcus pneumoniae	460
25335	VICE0581		Iceland	Europe	2012	6B	unknown		2		0-4	male	otitis media	middle ear fluid			ERR460466	98968	0	11283	Streptococcus pneumoniae	176
25336	VICE0593		Iceland	Europe	2012	6B	unknown		2		0-4	female	otitis media	middle ear fluid			ERR460477	96527	0	11283	Streptococcus pneumoniae	10393
25337	VICE0288		Iceland	Europe	2009	6E(6Bii)	unknown		2		0-4	female	otitis media	middle ear fluid			ERR449730	85376	0	739	Streptococcus pneumoniae	90
25338	VICE1012		Iceland	Europe	2009	6B	unknown		2		0-4	female	carriage	nasopharynx			ERR470490	99050	0	11283	Streptococcus pneumoniae	10393
25339	VICE1191		Iceland	Europe	2011	6A	unknown		2		0-4	female	carriage	nasopharynx			ERR540677	113027	0	12938	Streptococcus pneumoniae	2221
25340	VICE1473		Iceland	Europe	2013	6A	unknown		2		0-4	male	carriage	nasopharynx			ERR697210	113071	0	12938	Streptococcus pneumoniae	2221
25341	VICE0877		Iceland	Europe	2009	6A	unknown		2		0-4	male	carriage	nasopharynx			ERR470328	111774	0	11256	Streptococcus pneumoniae	65
25342	VICE1437		Iceland	Europe	2013	6B	unknown		2		0-4	female	carriage	nasopharynx			ERR689517	113049	0	12383	Streptococcus pneumoniae	138
25343	VICE0352		Iceland	Europe	2009	6A	unknown		2		0-4	male	otitis media	middle ear fluid			ERR449781	96498	0	11256	Streptococcus pneumoniae	65
25344	VICE0354		Iceland	Europe	2009	6A	unknown		2		0-4	female	otitis media	middle ear fluid			ERR449783	97586	0	12938	Streptococcus pneumoniae	2221
25345	VICE0996		Iceland	Europe	2009	6B	unknown		2		0-4	female	carriage	nasopharynx			ERR470480	99045	0	614	Streptococcus pneumoniae	138
25348	VICE0428		Iceland	Europe	2010	6B	unknown		2		0-4	male	otitis media	middle ear fluid			ERR470208	112955	0	11283	Streptococcus pneumoniae	176
25349	VICE0390		Iceland	Europe	2010	6A	unknown		2		0-4	male	otitis media	middle ear fluid			ERR470170	84484	0	12938	Streptococcus pneumoniae	2221
25350	VICE0590		Iceland	Europe	2012	6A	unknown		2		0-4	male	otitis media	middle ear fluid			ERR460474	97607	0	12938	Streptococcus pneumoniae	2221
25351	VICE1410		Iceland	Europe	2012	6B	unknown		2		0-4	female	carriage	nasopharynx			ERR689490	113042	0	614	Streptococcus pneumoniae	138
25352	VICE1327		Iceland	Europe	2012	6A	unknown		2		0-4	male	carriage	nasopharynx			ERR540409	112990	0	11251	Streptococcus pneumoniae	460
25353	VICE1518		Iceland	Europe	2013	6A	unknown		2		0-4	male	carriage	nasopharynx			ERR697250	113075	0	11251	Streptococcus pneumoniae	460
25354	VICE1552		Iceland	Europe	2013	6A	unknown		2		0-4	male	carriage	nasopharynx			ERR697284	113082	0	11251	Streptococcus pneumoniae	460
25355	VICE0295		Iceland	Europe	2009	6E(6Bii)	unknown		2		0-4	female	otitis media	middle ear fluid			ERR449736	95442	0	13888	Streptococcus pneumoniae	315
25356	VICE0966		Iceland	Europe	2009	6B	unknown		2		0-4	female	carriage	nasopharynx			ERR470462	99205	0	12383	Streptococcus pneumoniae	138
25357	VICE1007		Iceland	Europe	2009	6A	unknown		2		0-4	male	carriage	nasopharynx			ERR470486	112970	0	11251	Streptococcus pneumoniae	460
25359	VICE1104		Iceland	Europe	2010	6B	unknown		2		0-4	male	carriage	nasopharynx			ERR540607	113010	0	11283	Streptococcus pneumoniae	176
25360	VICE1165		Iceland	Europe	2010	6B	unknown		2		0-4	male	carriage	nasopharynx			ERR540664	113022	0	11283	Streptococcus pneumoniae	176
25361	VICE1055		Iceland	Europe	2010	6A	unknown		2		0-4	female	carriage	nasopharynx			ERR690903	113061	0	12944	Streptococcus pneumoniae	2221
25363	VICE1326		Iceland	Europe	2012	6A	unknown		2		0-4	female	carriage	nasopharynx			ERR540408	112989	0	11251	Streptococcus pneumoniae	460
25364	VICE0903		Iceland	Europe	2009	6A	unknown		2		0-4	male	carriage	nasopharynx			ERR470348	111784	0	12944	Streptococcus pneumoniae	2221
25365	VICE1274		Iceland	Europe	2011	6B	unknown		2		0-4	male	carriage	nasopharynx			ERR540366	112981	0	614	Streptococcus pneumoniae	138
25366	VICE1269		Iceland	Europe	2011	6C	unknown		2		0-4	female	carriage	nasopharynx			ERR540361	112978	0	13932	Streptococcus pneumoniae	1692
25367	VICE0577		Iceland	Europe	2012	6B	unknown		2		0-4	male	otitis media	middle ear fluid			ERR460462	98966	0	12383	Streptococcus pneumoniae	138
25368	VICE1001		Iceland	Europe	2009	6B	unknown		2		0-4	male	carriage	nasopharynx			ERR470482	99046	0	11283	Streptococcus pneumoniae	176
25369	VICE0849		Iceland	Europe	2009	6B	unknown		2		0-4	female	carriage	nasopharynx			ERR470313	111771	0	11283	Streptococcus pneumoniae	176
25370	VICE1030		Iceland	Europe	2009	6A	unknown		2		0-4	male	carriage	nasopharynx			ERR690899	113060	0	12954	Streptococcus pneumoniae	2221
25371	VICE1167		Iceland	Europe	2010	6B	unknown		2		0-4	male	carriage	nasopharynx			ERR540666	113023	0	11283	Streptococcus pneumoniae	176
25372	VICE0478		Iceland	Europe	2011	6A	unknown		2		0-4	female	otitis media	middle ear fluid			ERR470249	112957	0	11251	Streptococcus pneumoniae	460
25374	VICE1380		Iceland	Europe	2012	6A	unknown		2		0-4	female	carriage	nasopharynx			ERR689467	113038	0	11256	Streptococcus pneumoniae	65
25375	VICE1377		Iceland	Europe	2012	6A	unknown		2		0-4	male	carriage	nasopharynx			ERR689464	113037	0	12938	Streptococcus pneumoniae	2221
25376	VICE1308		Iceland	Europe	2012	6A	unknown		2		0-4	female	carriage	nasopharynx			ERR540393	112984	0	11262	Streptococcus pneumoniae	2340
25377	VICE1540		Iceland	Europe	2013	6E(6Bii)	unknown		2		0-4	male	carriage	nasopharynx			ERR697273	113080	0	739	Streptococcus pneumoniae	90
25378	VICE1547		Iceland	Europe	2013	6C	unknown		2		0-4	male	carriage	nasopharynx			ERR697279	113081	0	11581	Streptococcus pneumoniae	386
25379	VICE1004		Iceland	Europe	2009	6E(6Bii)	unknown		3		0-4	male	carriage	nasopharynx			ERR470484	99047	0	739	Streptococcus pneumoniae	90
25380	VICE0952		Iceland	Europe	2009	6B	unknown		3		0-4	female	carriage	nasopharynx			ERR470454	112964	0	11283	Streptococcus pneumoniae	176
25381	VICE1163b		Iceland	Europe	2010	6B	unknown		3		0-4	male	carriage	nasopharynx			ERR540662	113021	0	11283	Streptococcus pneumoniae	176
25382	VICE0856		Iceland	Europe	2009	6E(6Bii)	unknown		3		0-4	female	carriage	nasopharynx			ERR470316	83108	0	13888	Streptococcus pneumoniae	315
25383	VICE1013		Iceland	Europe	2009	6A	unknown		3		0-4	female	carriage	nasopharynx			ERR470491	99051	0	12938	Streptococcus pneumoniae	2221
25384	VICE0998		Iceland	Europe	2009	6B	unknown		3		0-4	female	carriage	nasopharynx			ERR540543	113000	0	11283	Streptococcus pneumoniae	10393
25385	VICE1279		Iceland	Europe	2011	6B	unknown		3		0-4	female	carriage	nasopharynx			ERR540371	112982	0	11283	Streptococcus pneumoniae	176
25386	VICE0622		Iceland	Europe	2012	6B	unknown		3		0-4	female	otitis media	middle ear fluid			ERR449807	96507	0	614	Streptococcus pneumoniae	138
25387	VICE1456		Iceland	Europe	2013	6B	unknown		3		0-4	male	carriage	nasopharynx			ERR689532	113051	0	614	Streptococcus pneumoniae	138
25388	VICE0944		Iceland	Europe	2009	6A	unknown		3		0-4	female	carriage	nasopharynx			ERR690888	113059	0	12878	Streptococcus pneumoniae	3981
25389	VICE0398		Iceland	Europe	2010	6A	unknown		3		0-4	female	otitis media	middle ear fluid			ERR470178	95351	0	11256	Streptococcus pneumoniae	65
25391	VICE1332		Iceland	Europe	2012	6B	unknown		3		0-4	female	carriage	nasopharynx			ERR540414	112991	0	614	Streptococcus pneumoniae	138
25394	VICE1325		Iceland	Europe	2012	6A	unknown		3		0-4	male	carriage	nasopharynx			ERR540407	112988	0	11251	Streptococcus pneumoniae	460
25395	VICE1538		Iceland	Europe	2013	6B	unknown		3		0-4	female	carriage	nasopharynx			ERR697270	113079	0	614	Streptococcus pneumoniae	138
25396	VICE1466		Iceland	Europe	2013	6A	unknown		3		0-4	female	carriage	nasopharynx			ERR689540	113054	0	12938	Streptococcus pneumoniae	2221
25397	VICE0887		Iceland	Europe	2009	6B	unknown		3		0-4	male	carriage	nasopharynx			ERR540514	112997	0	11283	Streptococcus pneumoniae	176
25398	VICE1423		Iceland	Europe	2012	6B	unknown		3		0-4	female	carriage	nasopharynx			ERR689501	113046	0	11283	Streptococcus pneumoniae
25399	VICE1404		Iceland	Europe	2012	6A	unknown		3		0-4	female	carriage	nasopharynx			ERR689484	113041	0	12938	Streptococcus pneumoniae	2221
25400	VICE1537		Iceland	Europe	2013	6B	unknown		3		0-4	female	carriage	nasopharynx			ERR697269	113078	0	614	Streptococcus pneumoniae	138
25401	VICE1523		Iceland	Europe	2013	6A	unknown		3		0-4	male	carriage	nasopharynx			ERR697255	113076	0	12938	Streptococcus pneumoniae	2221
25402	VICE1176		Iceland	Europe	2010	6B	unknown		3		0-4	male	carriage	nasopharynx			ERR540672	113025	0	11283	Streptococcus pneumoniae	176
25403	VICE1536		Iceland	Europe	2013	6A	unknown		3		0-4	female	carriage	nasopharynx			ERR697268	113077	0	11256	Streptococcus pneumoniae	65
25404	VICE0308		Iceland	Europe	2009	6A	unknown		3		0-4	male	otitis media	middle ear fluid			ERR449746	95392	0	12943	Streptococcus pneumoniae	2221
25405	VICE0926		Iceland	Europe	2009	6B	unknown		3		0-4	female	carriage	nasopharynx			ERR690886	113058	0	11283	Streptococcus pneumoniae	176
25406	VICE1057		Iceland	Europe	2010	6B	unknown		3		0-4	female	carriage	nasopharynx			ERR690904	113062	0	11283	Streptococcus pneumoniae	176
25408	VICE1074		Iceland	Europe	2010	6A	unknown		3		0-4	male	carriage	nasopharynx			ERR540586	113004	0	12878	Streptococcus pneumoniae	3981
25411	VICE1463		Iceland	Europe	2013	6C	unknown		3		0-4	female	carriage	nasopharynx			ERR689537	113052	0	13933	Streptococcus pneumoniae	1692
25412	VICE1171		Iceland	Europe	2010	6A	unknown		3		0-4	male	carriage	nasopharynx			ERR690916	113065	0	12938	Streptococcus pneumoniae	2221
25413	VICE1381		Iceland	Europe	2012	6B	unknown		3		0-4	male	carriage	nasopharynx			ERR689468	113039	0	614	Streptococcus pneumoniae	138
25414	VICE1350		Iceland	Europe	2012	6A	unknown		3		0-4	male	carriage	nasopharynx			ERR690941	113069	0	11251	Streptococcus pneumoniae	460
25415	VICE1369		Iceland	Europe	2012	6A	unknown		3		0-4	male	carriage	nasopharynx			ERR689457	113036	0	12938	Streptococcus pneumoniae	2221
25418	VICE1468		Iceland	Europe	2013	6B	unknown		4		0-4	male	carriage	nasopharynx			ERR689542	113055	0	12457	Streptococcus pneumoniae	639
25419	VICE0985		Iceland	Europe	2009	6B	unknown		4		0-4	male	carriage	nasopharynx			ERR470471	112967	0	11283	Streptococcus pneumoniae	176
25420	VICE1257b		Iceland	Europe	2011	6A	unknown		4		0-4	male	carriage	nasopharynx			ERR540349	112975	0	11256	Streptococcus pneumoniae	65
25421	VICE0999		Iceland	Europe	2009	6B	unknown		4		0-4	female	carriage	nasopharynx			ERR470481	97691	0	614	Streptococcus pneumoniae	138
25422	VICE1157		Iceland	Europe	2010	6B	unknown		4		0-4	female	carriage	nasopharynx			ERR540657	113019	0	11283	Streptococcus pneumoniae	176
25423	VICE1246		Iceland	Europe	2011	6A	unknown		4		0-4	male	carriage	nasopharynx			ERR540339	112972	0	12944	Streptococcus pneumoniae	2221
25424	VICE1569		Iceland	Europe	2013	6C	unknown		4		0-4	female	carriage	nasopharynx			ERR697301	113085	0	12161	Streptococcus pneumoniae	1379
25425	VICE0860		Iceland	Europe	2009	6B	unknown		4		0-4	female	carriage	nasopharynx			ERR470319	112962	0	11329	Streptococcus pneumoniae	176
25426	VICE1014		Iceland	Europe	2009	6A	unknown		4		0-4	female	carriage	nasopharynx			ERR470492	99052	0	12938	Streptococcus pneumoniae	2221
25427	VICE1044		Iceland	Europe	2010	6B	unknown		4		0-4	female	carriage	nasopharynx			ERR540567	113002	0	614	Streptococcus pneumoniae	138
25428	VICE1160		Iceland	Europe	2010	6C	unknown		4		0-4	male	carriage	nasopharynx			ERR540660	113020	0	13932	Streptococcus pneumoniae	1692
25429	VICE1476		Iceland	Europe	2013	6A	unknown		4		0-4	female	carriage	nasopharynx			ERR697212	113072	0	12567	Streptococcus pneumoniae	1716
25430	VICE0943		Iceland	Europe	2009	6B	unknown		4		0-4	male	carriage	nasopharynx			ERR470451	99032	0	11283	Streptococcus pneumoniae	176
25431	VICE0859		Iceland	Europe	2009	6B	unknown		4		0-4	female	carriage	nasopharynx			ERR470318	112961	0	11283	Streptococcus pneumoniae	176
25432	VICE1127		Iceland	Europe	2010	6B	unknown		4		0-4	male	carriage	nasopharynx			ERR540628	113016	0	614	Streptococcus pneumoniae	138
25433	VICE1208		Iceland	Europe	2011	6A	unknown		4		0-4	female	carriage	nasopharynx			ERR540685	113028	0	11251	Streptococcus pneumoniae	460
25434	VICE1429		Iceland	Europe	2012	6B	unknown		4		0-4	female	carriage	nasopharynx			ERR689508	113047	0	614	Streptococcus pneumoniae	138
25435	VICE0974		Iceland	Europe	2009	6B	unknown		4		0-4	male	carriage	nasopharynx			ERR470465	112966	0	11283	Streptococcus pneumoniae	176
25436	VICE1251		Iceland	Europe	2011	6A	unknown		4		0-4	female	carriage	nasopharynx			ERR540343	112973	0	11264	Streptococcus pneumoniae	460
25437	VICE1294		Iceland	Europe	2011	6A	unknown		4		0-4	male	carriage	nasopharynx			ERR540383	112983	0	12938	Streptococcus pneumoniae	2221
25438	VICE0934		Iceland	Europe	2009	6A	unknown		4		0-4	female	carriage	nasopharynx			ERR470161	85520	0	12878	Streptococcus pneumoniae	3981
25439	VICE0948		Iceland	Europe	2009	6A	unknown		4		0-4	male	carriage	nasopharynx			ERR470452	99033	0	12878	Streptococcus pneumoniae	3981
25440	VICE0940		Iceland	Europe	2009	6B	unknown		4		0-4	male	carriage	nasopharynx			ERR470163	85522	0	614	Streptococcus pneumoniae	138
25441	VICE0889		Iceland	Europe	2009	6A	unknown		4		0-4	female	carriage	nasopharynx			ERR470337	111776	0	12938	Streptococcus pneumoniae	2221
25442	VICE1058		Iceland	Europe	2010	6A	unknown		4		0-4	female	carriage	nasopharynx			ERR690905	113063	0	12944	Streptococcus pneumoniae	2221
25443	VICE1124		Iceland	Europe	2010	6A	unknown		4		0-4	female	carriage	nasopharynx			ERR540626	113014	0	12944	Streptococcus pneumoniae	2221
25444	VICE1170		Iceland	Europe	2010	6A	unknown		4		0-4	male	carriage	nasopharynx			ERR540669	113024	0	12938	Streptococcus pneumoniae	2221
25445	VICE1497		Iceland	Europe	2013	6A	unknown		4		0-4	male	carriage	nasopharynx			ERR697232	113074	0	12955	Streptococcus pneumoniae	2221
25446	VICE1015		Iceland	Europe	2009	6A	unknown		4		0-4	female	carriage	nasopharynx			ERR470493	112971	0	12938	Streptococcus pneumoniae	2221
25500	ICE11		Iceland	Europe	1998	6A	unknown						bacteraemia	blood			ERR025270	31907	0	12931	Streptococcus pneumoniae	490
25556	VICE0140		Iceland	Europe	2009	6B	unknown		60		60-64	male	bacteraemia	blood			ERR388853	112945	0	11283	Streptococcus pneumoniae	176
25557	VICE0153		Iceland	Europe	2009	6A	unknown		60		60-64	female	bacteraemia	blood			ERR388858	112946	0	11256	Streptococcus pneumoniae	65
25558	VICE0133		Iceland	Europe	2009	6A	unknown		82		80-84	male	bacteraemia	blood			ERR388804	112941	0	11251	Streptococcus pneumoniae	460
25559	VICE1002		Iceland	Europe	2009	6B	unknown		3		0-4	male	carriage	nasopharynx			ERR470483	112969	0	11283	Streptococcus pneumoniae	176
25560	VICE0941		Iceland	Europe	2009	6B	unknown		5		5-9	female	carriage	nasopharynx			ERR470449	99030	0	11283	Streptococcus pneumoniae	176
25563	VICE0880		Iceland	Europe	2009	6E(6Bii)	unknown		5		5-9	female	carriage	nasopharynx			ERR470331	83112	0	739	Streptococcus pneumoniae	90
25564	VICE0932		Iceland	Europe	2009	6B	unknown		5		5-9	male	carriage	nasopharynx			ERR470159	112953	0	11283	Streptococcus pneumoniae	176
25565	VICE0863		Iceland	Europe	2009	6A	unknown		6		5-9	female	carriage	nasopharynx			ERR690880	113056	0	12944	Streptococcus pneumoniae	2221
25566	VICE1018		Iceland	Europe	2009	6A	unknown		6		5-9	male	carriage	nasopharynx			ERR470494	99053	0	11251	Streptococcus pneumoniae	460
25567	VICE0892		Iceland	Europe	2009	6B	unknown		6		5-9	male	carriage	nasopharynx			ERR470339	83114	0	11283	Streptococcus pneumoniae	176
25568	VICE0907		Iceland	Europe	2009	6C	unknown		6		5-9	male	carriage	nasopharynx			ERR470351	112963	0	11581	Streptococcus pneumoniae	386
25569	VICE0942		Iceland	Europe	2009	6A	unknown		6		5-9	male	carriage	nasopharynx			ERR470450	99031	0	12878	Streptococcus pneumoniae	3981
25570	VICE0637		Iceland	Europe	2009	6A	unknown		63		60-64	male	pneumonia	sputum			ERR449818	95424	0	12878	Streptococcus pneumoniae	3981
25571	VICE0668		Iceland	Europe	2009	6E(6Bii)	unknown		68		65-69	female	pneumonia	sputum			ERR449844	84312	0	12960	Streptococcus pneumoniae	90
25572	VICE0678		Iceland	Europe	2009	6A	unknown		69		65-69	male	pneumonia	sputum			ERR449853	84317	0	12112	Streptococcus pneumoniae	395
25573	VICE0666		Iceland	Europe	2009	6A	unknown		69		65-69	male	pneumonia	sputum			ERR449842	95296	0	12112	Streptococcus pneumoniae	395
25574	VICE0651		Iceland	Europe	2009	6A	unknown		75		75-79	male	pneumonia	sputum			ERR449829	84307	0	12938	Streptococcus pneumoniae	2221
25575	VICE0658		Iceland	Europe	2009	6B	unknown		79		75-79	male	pneumonia	sputum			ERR449836	95377	0	11283	Streptococcus pneumoniae	176
25576	VICE0641		Iceland	Europe	2009	6A	unknown		80		80-84	male	pneumonia	sputum			ERR449822	85386	0	12938	Streptococcus pneumoniae	2221
25577	VICE0655		Iceland	Europe	2009	6A	unknown		84		80-84	female	pneumonia	sputum			ERR449833	112952	0	11251	Streptococcus pneumoniae	460
25578	VICE0634		Iceland	Europe	2009	6E(6Bii)	unknown		87		85-89	female	pneumonia	sputum			ERR449815	95441	0	739	Streptococcus pneumoniae	90
25579	VICE0201		Iceland	Europe	2010	6B	unknown		1		0-4	male	bacteraemia	blood			ERR470259	84522	0	11283	Streptococcus pneumoniae	3437
25580	VICE0189		Iceland	Europe	2010	23F	unknown		65		65-69	male	bacteraemia	blood			ERR388820	112944	0	614	Streptococcus pneumoniae	138
25581	VICE0827		Iceland	Europe	2010	6E(6Bii)	unknown		68		65-69	male	pneumonia	lung aspirate			ERR470308	112959	0	739	Streptococcus pneumoniae	90
25582	VICE0823		Iceland	Europe	2010	6B	unknown		83		80-84	male	pneumonia	lung aspirate			ERR470437	95326	0	11283	Streptococcus pneumoniae	176
25583	VICE0458		Iceland	Europe	2010	6B	unknown		1		0-4	male	otitis media	middle ear fluid			ERR470234	84510	0	12383	Streptococcus pneumoniae	138
25584	VICE1034		Iceland	Europe	2010	6E(6Bii)	unknown		2		0-4	female	carriage	nasopharynx			ERR540558	113001	0	717	Streptococcus pneumoniae	90
25585	VICE1112		Iceland	Europe	2010	6B	unknown		2		0-4	female	carriage	nasopharynx			ERR540613	113013	0	11283	Streptococcus pneumoniae	176
25586	VICE1125		Iceland	Europe	2010	6A	unknown		5		5-9	male	carriage	nasopharynx			ERR540627	113015	0	12954	Streptococcus pneumoniae	2221
25587	VICE1133		Iceland	Europe	2010	6B	unknown		5		5-9	male	carriage	nasopharynx			ERR540635	102292	0	12840	Streptococcus pneumoniae	138
25588	VICE1147		Iceland	Europe	2010	6B	unknown		5		5-9	male	carriage	nasopharynx			ERR690911	113064	0	614	Streptococcus pneumoniae	138
25589	VICE1106		Iceland	Europe	2010	6B	unknown		5		5-9	male	carriage	nasopharynx			ERR540608	113011	0	11283	Streptococcus pneumoniae	176
25590	VICE1064		Iceland	Europe	2010	6A	unknown		5		5-9	female	carriage	nasopharynx			ERR540579	113003	0	12878	Streptococcus pneumoniae	3981
25591	VICE1099		Iceland	Europe	2010	6B	unknown		6		5-9	male	carriage	nasopharynx			ERR540603	113007	0	11283	Streptococcus pneumoniae	176
25592	VICE0629		Iceland	Europe	2010	6E(6Bii)	unknown		69		65-69	male	other	pleural fluid	Diagnosis: pleural empyema.		ERR470295	83101	0	739	Streptococcus pneumoniae	90
25593	VICE0722		Iceland	Europe	2010	6A	unknown		62		60-64	female	pneumonia	sputum			ERR470375	95423	0	12944	Streptococcus pneumoniae	2221
25594	VICE0721		Iceland	Europe	2010	6B	unknown		68		65-69	female	pneumonia	sputum			ERR470374	95187	0	614	Streptococcus pneumoniae	138
25595	VICE0682		Iceland	Europe	2010	6E(6Bii)	unknown		70		70-74	male	pneumonia	sputum			ERR470253	112958	0	11833	Streptococcus pneumoniae	146
25596	VICE0724		Iceland	Europe	2010	6C	unknown		76		75-79	male	pneumonia	sputum			ERR470376	96637	0	11581	Streptococcus pneumoniae	386
25597	VICE0684		Iceland	Europe	2010	6A	unknown		77		75-79	female	pneumonia	sputum			ERR470254	84519	0	11251	Streptococcus pneumoniae	460
25598	VICE0709		Iceland	Europe	2010	6A	unknown		78		75-79	male	pneumonia	sputum			ERR470365	96634	0	12938	Streptococcus pneumoniae	2221
25599	VICE0697		Iceland	Europe	2010	6B	unknown		80		80-84	female	pneumonia	sputum			ERR470357	96632	0	12378	Streptococcus pneumoniae	138
25600	VICE0212		Iceland	Europe	2011	6C	unknown		82		80-84	male	bacteraemia	blood			ERR388895	112947	0	11581	Streptococcus pneumoniae	386
25601	VICE0219		Iceland	Europe	2011	6A	unknown		87		85-89	female	bacteraemia	blood			ERR388901	112948	0	11251	Streptococcus pneumoniae	460
25602	VICE0831		Iceland	Europe	2011	6A	unknown		59		55-59	male	pneumonia	lung aspirate			ERR470443	99027	0	12944	Streptococcus pneumoniae	2221
25603	VICE1233		Iceland	Europe	2011	6B	unknown		2		0-4	female	carriage	nasopharynx			ERR540700	113031	0	11283	Streptococcus pneumoniae	176
25604	VICE1253		Iceland	Europe	2011	6B	unknown		3		0-4	male	carriage	nasopharynx			ERR540345	112974	0	614	Streptococcus pneumoniae	138
25605	VICE0728		Iceland	Europe	2011	6B	unknown		29		25-29	male	pneumonia	sputum			ERR470379	84535	0	11283	Streptococcus pneumoniae	176
25606	VICE0736		Iceland	Europe	2011	6A	unknown		77		75-79	female	pneumonia	sputum			ERR470384	85530	0	12938	Streptococcus pneumoniae	2221
25607	VICE0726		Iceland	Europe	2011	6A	unknown		85		85-89	female	pneumonia	sputum			ERR470377	96638	0	12878	Streptococcus pneumoniae	3981
25608	VICE0258		Iceland	Europe	2012	6A	unknown		46		45-49	female	bacteraemia	blood			ERR388920	57306	0	12938	Streptococcus pneumoniae	2221
25609	VICE0239		Iceland	Europe	2012	6A	unknown		55		55-59	male	bacteraemia	blood			ERR388910	112950	0	12112	Streptococcus pneumoniae	395
25610	VICE0254		Iceland	Europe	2012	6A	unknown		74		70-74	female	bacteraemia	blood			ERR388919	112951	0	12938	Streptococcus pneumoniae	2221
25611	VICE0838		Iceland	Europe	2012	6E(6Bii)	unknown		52		50-54	male	pneumonia	lung aspirate			ERR470446	96651	0	739	Streptococcus pneumoniae	90
25612	VICE1412		Iceland	Europe	2012	6B	unknown		3		0-4	male	carriage	nasopharynx			ERR689491	113043	0	614	Streptococcus pneumoniae	138
25613	VICE1368		Iceland	Europe	2012	6B	unknown		3		0-4	female	carriage	nasopharynx			ERR689456	113035	0	11283	Streptococcus pneumoniae	176
25614	VICE1315		Iceland	Europe	2012	6A	unknown		3		0-4	female	carriage	nasopharynx			ERR690936	113066	0	12938	Streptococcus pneumoniae	2221
25616	VICE1345		Iceland	Europe	2012	6A	unknown		5		5-9	male	carriage	nasopharynx			ERR540425	112993	0	11251	Streptococcus pneumoniae	460
25617	VICE1348		Iceland	Europe	2012	6A	unknown		5		5-9	male	carriage	nasopharynx			ERR690939	113067	0	11251	Streptococcus pneumoniae	460
25618	VICE1383		Iceland	Europe	2012	6A	unknown		5		5-9	male	carriage	nasopharynx			ERR689470	113040	0	11256	Streptococcus pneumoniae	65
25619	VICE1414		Iceland	Europe	2012	6B	unknown		6		5-9	male	carriage	nasopharynx			ERR689493	113045	0	12378	Streptococcus pneumoniae	138
25620	VICE1413		Iceland	Europe	2012	6A	unknown		6		5-9	male	carriage	nasopharynx			ERR689492	113044	0	12943	Streptococcus pneumoniae	2221
25621	VICE1430		Iceland	Europe	2012	6A	unknown		6		5-9	male	carriage	nasopharynx			ERR689509	113048	0	11256	Streptococcus pneumoniae	65
25622	VICE1349		Iceland	Europe	2012	6A	unknown		6		5-9	male	carriage	nasopharynx			ERR690940	113068	0	11251	Streptococcus pneumoniae	460
25623	VICE0788		Iceland	Europe	2012	6B	unknown		51		50-54	male	pneumonia	sputum			ERR470307	111768	0	11283	Streptococcus pneumoniae	176
25624	VICE0769		Iceland	Europe	2012	6A	unknown		62		60-64	male	pneumonia	sputum			ERR470403	85535	0	12938	Streptococcus pneumoniae	2221
25625	VICE0798		Iceland	Europe	2012	6E(6Bii)	unknown		63		60-64	male	pneumonia	sputum			ERR470419	95416	0	13016	Streptococcus pneumoniae	90
25626	VICE0773		Iceland	Europe	2012	6B	unknown		63		60-64	female	pneumonia	sputum			ERR470406	96643	0	12383	Streptococcus pneumoniae	138
25627	VICE0784		Iceland	Europe	2012	6A	unknown		86		85-89	female	pneumonia	sputum			ERR470412	96645	0	12938	Streptococcus pneumoniae	2221
25628	VICE0268		Iceland	Europe	2013	6B	unknown		78		75-79	female	bacteraemia	blood			ERR540451	112994	0	614	Streptococcus pneumoniae	138
25629	VICE0272		Iceland	Europe	2013	6A	unknown		86		85-89	female	bacteraemia	blood			ERR540452	112995	0	11832	Streptococcus pneumoniae	65
25630	VICE1490		Iceland	Europe	2013	6A	unknown		4		0-4	female	carriage	nasopharynx			ERR697226	113073	0	12567	Streptococcus pneumoniae	1716
25631	VICE1464		Iceland	Europe	2013	6C	unknown		5		5-9	male	carriage	nasopharynx			ERR689538	113053	0	13933	Streptococcus pneumoniae	1692
25632	VICE1567		Iceland	Europe	2013	6C	unknown		6		5-9	female	carriage	nasopharynx			ERR697299	113084	0	12161	Streptococcus pneumoniae	1379
25633	VICE1445		Iceland	Europe	2013	6A	unknown		6		5-9	female	carriage	nasopharynx			ERR689523	113050	0	12938	Streptococcus pneumoniae	2221
25634	VICE1566		Iceland	Europe	2013	6C	unknown		6		5-9	female	carriage	nasopharynx			ERR697298	113083	0	12161	Streptococcus pneumoniae	1379
25635	VICE0846		Iceland	Europe	2014	6C	unknown		70		70-74	female	bacteraemia	blood			ERR470310	112960	0	13599	Streptococcus pneumoniae	1379
25638	PN1		Papua New Guinea	Oceania	1972	6A	unknown								In the first published BMC Genomics paper in 2013, Table 2 contained typographical errors in the accession numbers listed for genomes PN1 and PN2. The correct accession numbers are PN1 (ERR163219) and PN2 (ERR163220). The genomic analyses as described were performed on the correct genomes, and the assembled genomes were correctly made public in PubMLST: PN1 (id number 25638) and PN2 (id number 37…		ERR163219	33496	0	12487	Streptococcus pneumoniae	7151
25658	SA13		South Africa	Africa	1978	6A	unknown						carriage	nasopharynx			ERR163154	32505	0	12677	Streptococcus pneumoniae	1094
25659	SA17		South Africa	Africa	1978	6A	unknown						carriage	nasopharynx			ERR163158	32506	0	12678	Streptococcus pneumoniae	1094
25660	SA20		South Africa	Africa	1978	6A	unknown						carriage	nasopharynx			ERR163161	32507	0	12677	Streptococcus pneumoniae	1094
25661	SA11		South Africa	Africa	1978	6A	unknown						carriage	nasopharynx			ERR163152	33468	0	12677	Streptococcus pneumoniae	1094
25662	SA14		South Africa	Africa	1978	6A	unknown						carriage	nasopharynx			ERR163155	33469	0	12677	Streptococcus pneumoniae	1094
25663	SA15		South Africa	Africa	1978	6A	unknown						carriage	nasopharynx			ERR163156	33470	0	12681	Streptococcus pneumoniae	1094
25664	SA18		South Africa	Africa	1978	6A	unknown						carriage	nasopharynx			ERR163159	33471	0	12486	Streptococcus pneumoniae	1094
25665	SA19		South Africa	Africa	1978	6A	unknown						carriage	nasopharynx			ERR163160	33472	0	12677	Streptococcus pneumoniae	1094
25666	SA12		South Africa	Africa	1978	6A	unknown						carriage	nasopharynx			ERR163153	34396	0	12677	Streptococcus pneumoniae	1094
25667	SA16		South Africa	Africa	1978	6A	unknown						carriage	nasopharynx			ERR163157	40690	0	12677	Streptococcus pneumoniae	1094
25668	SA21		South Africa	Africa	1978	6A	unknown						carriage	nasopharynx			ERR163162	33473	0	12682	Streptococcus pneumoniae	1607
25669	SA54		South Africa	Africa	1983	6E(6Bii)	unknown										ERR163189	32515	0	12964	Streptococcus pneumoniae	7084
25670	SA56		South Africa	Africa	1984	6E(6Bii)	unknown						meningitis	cerebrospinal fluid			ERR163191	33485	0	12677	Streptococcus pneumoniae	1094
25671	SA52		South Africa	Africa	1984	6E(6Bii)	unknown							sputum			ERR163187	33484	0	12979	Streptococcus pneumoniae	2421
25672	SA57		South Africa	Africa	1984	6E(6Bii)	unknown										ERR163192	32517	0	12965	Streptococcus pneumoniae	185
25673	SA66		South Africa	Africa	1985	6E(6Bii)	unknown						bacteraemia	blood			ERR163201	33489	0	13495	Streptococcus pneumoniae	185
25674	SA59		South Africa	Africa	1985	6A	unknown						bacteraemia	blood			ERR163194	32518	0	12680	Streptococcus pneumoniae	7251
25675	SA62		South Africa	Africa	1985	6E(6Bii)	unknown										ERR163197	33488	1			1094
25676	SA67		South Africa	Africa	1985	6E(6Bii)	unknown										ERR163202	32521	0	12966	Streptococcus pneumoniae	7250
25677	SA68		South Africa	Africa	1985	6A	unknown										ERR163203	45027	0	12677	Streptococcus pneumoniae	7257
25678	SA38		South Africa	Africa	1987	6A	unknown						meningitis	cerebrospinal fluid			ERR163175	32512	0	12679	Streptococcus pneumoniae	1094
25679	SA72		South Africa	Africa	1988	6A	unknown										ERR163207	34399	0	12677	Streptococcus pneumoniae	1094
25680	SA51		South Africa	Africa	1989	6E(6Bii)	unknown						meningitis	cerebrospinal fluid			ERR163186	33483	0	13495	Streptococcus pneumoniae	185
25681	S.Africa6B-8		South Africa	Africa	1990	6E(6Bii)	unknown						bacteraemia	blood			ERR163138	32502	0	13495	Streptococcus pneumoniae	185
25682	SA45		South Africa	Africa		6A	unknown								year <1990.		ERR163182	31569	1			1094
25683	SA44		South Africa	Africa		6A	unknown								year <1990		ERR163181	32513	0	12677	Streptococcus pneumoniae	1094
25684	SA41		South Africa	Africa		6E(6Bii)	unknown								year <1990		ERR163178	33479	0	12683	Streptococcus pneumoniae	1094
25685	SA32		South Africa	Africa		6A	unknown						meningitis	cerebrospinal fluid			ERR163170	33477	0	12677	Streptococcus pneumoniae	1094
25686	SA31		South Africa	Africa		6A	unknown						meningitis	cerebrospinal fluid			ERR163169	44160	0	12678	Streptococcus pneumoniae	1094
25695	Spain6B-2		Spain	Europe	1988	6E(6Bii)	unknown							pus			ERR025264	31178	0	717	Streptococcus pneumoniae	90
25697	670	670-6B; CP002176; NC_014498	Spain	Europe	1988	6E(6Bii)	unknown	Serotype updated to 6E(6Bii) based on PMID 25972423										68120	0	717	Streptococcus pneumoniae	90
25702	SMRU13		Thailand	Asia	2007	6E(6Bii)	unknown	PMID 24509479 reported 6B, but updated based on PMID 25972423					carriage	nasopharynx			ERR039572	82082	0	13891	Streptococcus pneumoniae	315
25703	SMRU28		Thailand	Asia	2007	6C	unknown						carriage	nasopharynx			ERR039587	82086	1			4420
25704	SMRU18		Thailand	Asia	2007	6A	unknown						carriage	nasopharynx			ERR039577	103825	0	11672	Streptococcus pneumoniae	10031
25705	SMRU15		Thailand	Asia	2007	6E(6Bii)	unknown	PMID 24509479 reported 6B, but updated based on PMID 25972423					carriage	nasopharynx			ERR039574	40109	0	12306	Streptococcus pneumoniae	10035
25706	SMRU998		Thailand	Asia	2008	6E(6Bii)	unknown	PMID 24509479 reported 6B, but updated based on PMID 25972423					carriage	nasopharynx			ERR051568	18147	0	735	Streptococcus pneumoniae	315
25708	SMRU1058		Thailand	Asia	2008	6E(6Bii)	unknown	PMID 24509479 reported 6B, but updated based on PMID 25972423					carriage	nasopharynx			ERR051604	32976	0	13891	Streptococcus pneumoniae	315
25709	SMRU778		Thailand	Asia	2008	6E(6Bii)	unknown	PMID 24509479 reported 6B, but updated based on PMID 25972423					carriage	nasopharynx			ERR054518	33117	0	13890	Streptococcus pneumoniae	315
25710	SMRU444		Thailand	Asia	2008	6E(6Bii)	unknown	PMID 24509479 reported 6B, but updated based on PMID 25972423					carriage	nasopharynx			ERR048121	33910	0	13891	Streptococcus pneumoniae	315
25711	SMRU433		Thailand	Asia	2008	inconclusive	unknown	PMID 24509479 reported 6A, but updated to inconclusive based on PMID 28133541 (6C/6E)					carriage	nasopharynx			ERR048110	40178	0	13892	Streptococcus pneumoniae	315
25714	SMRU657		Thailand	Asia	2008	6E(6Bii)	unknown	PMID 24509479 reported 6B, but updated based on PMID 25972423					carriage	nasopharynx			ERR051467	82204	0	13891	Streptococcus pneumoniae	315
25715	SMRU479		Thailand	Asia	2008	6E(6Bii)	unknown	PMID 24509479 reported 6B, but updated based on PMID 25972423					carriage	nasopharynx			ERR048156	83234	0	13891	Streptococcus pneumoniae	315
25716	SMRU607		Thailand	Asia	2008	6E(6Bii)	unknown	PMID 24509479 reported 6B, but updated based on PMID 25972423					carriage	nasopharynx			ERR051441	83270	0	13900	Streptococcus pneumoniae	315
25717	SMRU1054		Thailand	Asia	2008	6E(6Bii)	unknown	PMID 24509479 reported 6B, but updated based on PMID 25972423					carriage	nasopharynx			ERR051600	83283	0	13890	Streptococcus pneumoniae	315
25718	SMRU748		Thailand	Asia	2008	6E(6Bii)	unknown	PMID 24509479 reported 6B, but updated based on PMID 25972423					carriage	nasopharynx			ERR052605	83290	0	13890	Streptococcus pneumoniae	315
25719	SMRU570		Thailand	Asia	2008	6E(6Bii)	unknown	PMID 24509479 reported 6B, but updated based on PMID 25972423					carriage	nasopharynx			ERR052643	83297	0	13891	Streptococcus pneumoniae	315
25720	SMRU315		Thailand	Asia	2008	inconclusive	unknown	PMID 24509479 reported 6A, but updated to inconclusive based on PMID 28133541 (6C/6E)					carriage	nasopharynx			ERR048040	103542	0	13892	Streptococcus pneumoniae	315
25721	SMRU732		Thailand	Asia	2008	6E(6Bii)	unknown	PMID 24509479 reported 6B, but updated based on PMID 25972423					carriage	nasopharynx			ERR051542	103569	0	13890	Streptococcus pneumoniae	315
25723	SMRU497		Thailand	Asia	2008	6E(6Bii)	unknown	PMID 24509479 reported 6B, but updated based on PMID 25972423					carriage	nasopharynx			ERR048174	103804	0	13892	Streptococcus pneumoniae	315
25724	SMRU773		Thailand	Asia	2008	6C	unknown						carriage	nasopharynx			ERR054513	33113	0	11626	Streptococcus pneumoniae	982
25725	SMRU190		Thailand	Asia	2008	6C	unknown						carriage	nasopharynx			ERR049124	103527	0	11626	Streptococcus pneumoniae	982
25726	SMRU651		Thailand	Asia	2008	6A	unknown						carriage	nasopharynx			ERR051461	82202	0	12877	Streptococcus pneumoniae	4401
25727	SMRU991		Thailand	Asia	2008	6A	unknown						carriage	nasopharynx			ERR051561	33945	1			4403
25728	SMRU692		Thailand	Asia	2008	6A	unknown						carriage	nasopharynx			ERR051502	82210	0	12211	Streptococcus pneumoniae	4403
25729	SMRU3107		Thailand	Asia	2008	6A	unknown						carriage	nasopharynx			ERR084309	83609	0	12213	Streptococcus pneumoniae	4403
25730	SMRU212		Thailand	Asia	2008	6A	unknown						carriage	nasopharynx			ERR050075	103575	0	12211	Streptococcus pneumoniae	4403
25731	SMRU489		Thailand	Asia	2008	6A	unknown						carriage	nasopharynx			ERR048166	103803	0	12211	Streptococcus pneumoniae	4403
25732	SMRU1006		Thailand	Asia	2008	6E(6Bii)	unknown	PMID 24509479 reported 6B, but updated based on PMID 25972423					carriage	nasopharynx			ERR051576	32973	0	12971	Streptococcus pneumoniae	4404
25733	SMRU409		Thailand	Asia	2008	6E(6Bii)	unknown	PMID 24509479 reported 6B, but updated based on PMID 25972423					carriage	nasopharynx			ERR048086	33894	0	12971	Streptococcus pneumoniae	4404
25734	SMRU133		Thailand	Asia	2008	6E(6Bii)	unknown	PMID 24509479 reported 6B, but updated based on PMID 25972423					carriage	nasopharynx			ERR047930	83212	0	12971	Streptococcus pneumoniae	4404
25735	SMRU316		Thailand	Asia	2008	6E(6Bii)	unknown	PMID 24509479 reported 6B, but updated based on PMID 25972423					carriage	nasopharynx			ERR048041	103552	0	12971	Streptococcus pneumoniae	4404
25736	SMRU224		Thailand	Asia	2008	6E(6Bii)	unknown	PMID 24509479 reported 6B, but updated based on PMID 25972423					carriage	nasopharynx			ERR049943	103807	0	12971	Streptococcus pneumoniae	4404
25738	SMRU418		Thailand	Asia	2008	6D	unknown	PMID 24509479 reported 6B, but updated based on PMID 25972423					carriage	nasopharynx			ERR048095	32949	0	11617	Streptococcus pneumoniae	4407
25740	SMRU504		Thailand	Asia	2008	6D	unknown	PMID 24509479 reported 6B, but updated based on PMID 25972423					carriage	nasopharynx			ERR048181	103806	0	11617	Streptococcus pneumoniae	4407
25742	SMRU726		Thailand	Asia	2008	6C	unknown						carriage	nasopharynx			ERR051536	31978	0	12202	Streptococcus pneumoniae	4420
25743	SMRU777		Thailand	Asia	2008	6C	unknown						carriage	nasopharynx			ERR054517	33116	1			4420
25744	SMRU965		Thailand	Asia	2008	6C	unknown						carriage	nasopharynx			ERR050036	82190	0	12203	Streptococcus pneumoniae	4420
25745	SMRU1036		Thailand	Asia	2008	6C	unknown						carriage	nasopharynx			ERR051582	103534	0	12207	Streptococcus pneumoniae	4420
25746	SMRU225		Thailand	Asia	2008	6C	unknown						carriage	nasopharynx			ERR049944	103589	0	12203	Streptococcus pneumoniae	4420
25748	SMRU592		Thailand	Asia	2008	6E(6Bii)	unknown	PMID 24509479 reported 6B, but updated based on PMID 25972423					carriage	nasopharynx			ERR051426	32952	0	12970	Streptococcus pneumoniae	4422
25750	SMRU874		Thailand	Asia	2008	6E(6Bii)	unknown	PMID 24509479 reported 6B, but updated based on PMID 25972423					carriage	nasopharynx			ERR054566	34134	0	12984	Streptococcus pneumoniae	4422
25752	SMRU343		Thailand	Asia	2008	6E(6Bii)	unknown	PMID 24509479 reported 6B, but updated based on PMID 25972423					carriage	nasopharynx			ERR048068	82124	0	12984	Streptococcus pneumoniae	4422
25753	SMRU457		Thailand	Asia	2008	6E(6Bii)	unknown	PMID 24509479 reported 6B, but updated based on PMID 25972423					carriage	nasopharynx			ERR048134	82128	0	12984	Streptococcus pneumoniae	4422
25754	SMRU178		Thailand	Asia	2008	6E(6Bii)	unknown	PMID 24509479 reported 6B, but updated based on PMID 25972423					carriage	nasopharynx			ERR049112	83245	0	12984	Streptococcus pneumoniae	4422
25755	SMRU229		Thailand	Asia	2008	6E(6Bii)	unknown	PMID 24509479 reported 6B, but updated based on PMID 25972423					carriage	nasopharynx			ERR049948	83246	1			4422
25756	SMRU834		Thailand	Asia	2008	6E(6Bii)	unknown	PMID 24509479 reported 6B, but updated based on PMID 25972423					carriage	nasopharynx			ERR056700	83342	0	12984	Streptococcus pneumoniae	4422
25757	SMRU746		Thailand	Asia	2008	6E(6Bii)	unknown	PMID 24509479 reported 6B, but updated based on PMID 25972423					carriage	nasopharynx			ERR052603	103545	0	12984	Streptococcus pneumoniae	4422
25758	SMRU827		Thailand	Asia	2008	6E(6Bii)	unknown	PMID 24509479 reported 6B, but updated based on PMID 25972423					carriage	nasopharynx			ERR056693	103551	0	12984	Streptococcus pneumoniae	4422
25759	SMRU1081		Thailand	Asia	2008	6E(6Bii)	unknown	PMID 24509479 reported 6B, but updated based on PMID 25972423					carriage	nasopharynx			ERR051627	103587	0	13012	Streptococcus pneumoniae	4422
25761	SMRU922		Thailand	Asia	2008	6A	unknown						carriage	nasopharynx			ERR049993	33919	0	13918	Streptococcus pneumoniae	4936
25762	SMRU951		Thailand	Asia	2008	6A	unknown						carriage	nasopharynx			ERR050022	33922	0	13918	Streptococcus pneumoniae	4936
25763	SMRU879		Thailand	Asia	2008	6A	unknown						carriage	nasopharynx			ERR054571	34135	0	13918	Streptococcus pneumoniae	4936
25764	SMRU734		Thailand	Asia	2008	6A	unknown						carriage	nasopharynx			ERR051544	103537	0	13918	Streptococcus pneumoniae	4936
25766	SMRU583		Thailand	Asia	2008	6A	unknown						carriage	nasopharynx			ERR051417	40211	0	12503	Streptococcus pneumoniae	4966
25767	SMRU849		Thailand	Asia	2008	6A	unknown						carriage	nasopharynx			ERR056715	83347	0	12557	Streptococcus pneumoniae	4966
25768	SMRU948		Thailand	Asia	2008	6E(6Bii)	unknown	PMID 24509479 reported 6B, but updated based on PMID 25972423					carriage	nasopharynx			ERR050019	103828	0	12981	Streptococcus pneumoniae	5105
25770	SMRU907		Thailand	Asia	2008	6E(6Bii)	unknown	PMID 24509479 reported 6B, but updated based on PMID 25972423					carriage	nasopharynx			ERR049978	82172	0	12981	Streptococcus pneumoniae	5116
25771	SMRU945		Thailand	Asia	2008	6E(6Bii)	unknown	PMID 24509479 reported 6B, but updated based on PMID 25972423					carriage	nasopharynx			ERR050016	103827	0	12981	Streptococcus pneumoniae	5116
25772	SMRU950		Thailand	Asia	2008	6C	unknown						carriage	nasopharynx			ERR050021	40202	0	12203	Streptococcus pneumoniae	5124
25773	SMRU1063		Thailand	Asia	2008	6A	unknown						carriage	nasopharynx			ERR051609	31984	0	11618	Streptococcus pneumoniae	5477
25774	SMRU52		Thailand	Asia	2008	6A	unknown						carriage	nasopharynx			ERR039611	55917	0	11618	Streptococcus pneumoniae	5477
25775	SMRU894		Thailand	Asia	2008	6A	unknown						carriage	nasopharynx			ERR049965	103625	0	11618	Streptococcus pneumoniae	5477
25776	SMRU335		Thailand	Asia	2008	6E(6Bii)	unknown	PMID 24509479 reported 6B, but updated based on PMID 25972423					carriage	nasopharynx			ERR048060	103533	0	13025	Streptococcus pneumoniae	6703
25779	SMRU503		Thailand	Asia	2008	inconclusive	unknown	PMID 24509479 reported 6A, but updated to inconclusive based on PMID 28133541 (6C/6E)					carriage	nasopharynx			ERR048180	103805	0	13920	Streptococcus pneumoniae	10028
25780	SMRU50		Thailand	Asia	2008	6C	unknown						carriage	nasopharynx			ERR039609	44819	0	12203	Streptococcus pneumoniae	10030
25781	SMRU70		Thailand	Asia	2008	6C	unknown						carriage	nasopharynx			ERR039629	82104	0	12203	Streptococcus pneumoniae	10030
25782	SMRU933		Thailand	Asia	2008	6A	unknown						carriage	nasopharynx			ERR050004	40201	0	11672	Streptococcus pneumoniae	10031
25783	SMRU938		Thailand	Asia	2008	6A	unknown						carriage	nasopharynx			ERR050009	82180	0	11672	Streptococcus pneumoniae	10031
25784	SMRU1050		Thailand	Asia	2008	6C	unknown						carriage	nasopharynx			ERR051596	40234	0	12203	Streptococcus pneumoniae
25785	SMRU1086		Thailand	Asia	2008	6C	unknown						carriage	nasopharynx			ERR051632	103526	0	12203	Streptococcus pneumoniae
25786	SMRU1473		Thailand	Asia	2009	6E(6Bii)	unknown	PMID 24509479 reported 6B, but updated based on PMID 25972423					carriage	nasopharynx			ERR054422	40346	0	12937	Streptococcus pneumoniae	95
25787	SMRU3142		Thailand	Asia	2009	6E(6Bii)	unknown	PMID 24509479 reported 6B, but updated based on PMID 25972423					carriage	nasopharynx			ERR084296	82756	0	12937	Streptococcus pneumoniae	95
25789	SMRU1120		Thailand	Asia	2009	6E(6Bii)	unknown	PMID 24509479 reported 6B, but updated based on PMID 25972423					carriage	nasopharynx			ERR051666	32991	0	13890	Streptococcus pneumoniae	315
25790	SMRU2026		Thailand	Asia	2009	6E(6Bii)	unknown	PMID 24509479 reported 6B, but updated based on PMID 25972423					carriage	nasopharynx			ERR063819	55947	0	13890	Streptococcus pneumoniae	315
25792	SMRU2056		Thailand	Asia	2009	6E(6Bii)	unknown	PMID 24509479 reported 6B, but updated based on PMID 25972423					carriage	nasopharynx			ERR063849	82386	0	13897	Streptococcus pneumoniae	315
25793	SMRU2106		Thailand	Asia	2009	6E(6Bii)	unknown	PMID 24509479 reported 6B, but updated based on PMID 25972423					carriage	nasopharynx			ERR063899	82402	0	13891	Streptococcus pneumoniae	315
25794	SMRU2168		Thailand	Asia	2009	6E(6Bii)	unknown	PMID 24509479 reported 6B, but updated based on PMID 25972423					carriage	nasopharynx			ERR063961	82435	0	13890	Streptococcus pneumoniae	315
25795	SMRU2215		Thailand	Asia	2009	6E(6Bii)	unknown	PMID 24509479 reported 6B, but updated based on PMID 25972423					carriage	nasopharynx			ERR066206	82506	0	13890	Streptococcus pneumoniae	315
25796	SMRU2252		Thailand	Asia	2009	6E(6Bii)	unknown	PMID 24509479 reported 6B, but updated based on PMID 25972423					carriage	nasopharynx			ERR084270	82739	0	13890	Streptococcus pneumoniae	315
25797	SMRU1546		Thailand	Asia	2009	6E(6Bii)	unknown	PMID 24509479 reported 6B, but updated based on PMID 25972423					carriage	nasopharynx			ERR054494	83324	0	13892	Streptococcus pneumoniae	315
25798	SMRU1431		Thailand	Asia	2009	6E(6Bii)	unknown	PMID 24509479 reported 6B, but updated based on PMID 25972423					carriage	nasopharynx			ERR056769	83358	0	13900	Streptococcus pneumoniae	315
25799	SMRU1851		Thailand	Asia	2009	6E(6Bii)	unknown	PMID 24509479 reported 6B, but updated based on PMID 25972423					carriage	nasopharynx			ERR057832	83391	0	13890	Streptococcus pneumoniae	315
25800	SMRU1921		Thailand	Asia	2009	inconclusive	unknown	PMID 24509479 reported 6A, but updated to inconclusive based on PMID 28133541 (6C/6E)					carriage	nasopharynx			ERR057902	83400	0	13893	Streptococcus pneumoniae	315
25801	SMRU1935		Thailand	Asia	2009	6E(6Bii)	unknown	PMID 24509479 reported 6B, but updated based on PMID 25972423					carriage	nasopharynx			ERR057916	83405	0	13892	Streptococcus pneumoniae	315
25802	SMRU1974		Thailand	Asia	2009	6E(6Bii)	unknown	PMID 24509479 reported 6B, but updated based on PMID 25972423					carriage	nasopharynx			ERR057955	83409	0	13891	Streptococcus pneumoniae	315
25803	SMRU2049		Thailand	Asia	2009	6E(6Bii)	unknown	PMID 24509479 reported 6B, but updated based on PMID 25972423					carriage	nasopharynx			ERR063842	83422	0	13890	Streptococcus pneumoniae	315
25804	SMRU2074		Thailand	Asia	2009	6E(6Bii)	unknown	PMID 24509479 reported 6B, but updated based on PMID 25972423					carriage	nasopharynx			ERR063867	83426	0	13892	Streptococcus pneumoniae	315
25805	SMRU2083		Thailand	Asia	2009	6E(6Bii)	unknown	PMID 24509479 reported 6B, but updated based on PMID 25972423					carriage	nasopharynx			ERR063876	83429	0	13891	Streptococcus pneumoniae	315
25806	SMRU2243		Thailand	Asia	2009	inconclusive	unknown	PMID 24509479 reported 6A, but updated to inconclusive based on PMID 28133541 (6C/6E)					carriage	nasopharynx			ERR084261	83598	0	13893	Streptococcus pneumoniae	315
25808	SMRU1984		Thailand	Asia	2009	6E(6Bii)	unknown	PMID 24509479 reported 6B, but updated based on PMID 25972423					carriage	nasopharynx			ERR057965	103547	0	13890	Streptococcus pneumoniae	315
25809	SMRU1306		Thailand	Asia	2009	6E(6Bii)	unknown	PMID 24509479 reported 6B, but updated based on PMID 25972423					carriage	nasopharynx			ERR054399	103560	0	13891	Streptococcus pneumoniae	315
25810	SMRU1138		Thailand	Asia	2009	6E(6Bii)	unknown	PMID 24509479 reported 6B, but updated based on PMID 25972423					carriage	nasopharynx			ERR054590	103561	0	13890	Streptococcus pneumoniae	315
25811	SMRU1552		Thailand	Asia	2009	6E(6Bii)	unknown	PMID 24509479 reported 6B, but updated based on PMID 25972423					carriage	nasopharynx			ERR054500	103566	0	13890	Streptococcus pneumoniae	315
25812	SMRU1576		Thailand	Asia	2009	6E(6Bii)	unknown	PMID 24509479 reported 6B, but updated based on PMID 25972423					carriage	nasopharynx			ERR057774	103580	0	13891	Streptococcus pneumoniae	315
25813	SMRU1218		Thailand	Asia	2009	6E(6Bii)	unknown	PMID 24509479 reported 6B, but updated based on PMID 25972423					carriage	nasopharynx			ERR054311	103581	0	13890	Streptococcus pneumoniae	315
25814	SMRU1169		Thailand	Asia	2009	6E(6Bii)	unknown	PMID 24509479 reported 6B, but updated based on PMID 25972423					carriage	nasopharynx			ERR054621	103584	0	13890	Streptococcus pneumoniae	315
25815	SMRU1161		Thailand	Asia	2009	6E(6Bii)	unknown	PMID 24509479 reported 6B, but updated based on PMID 25972423					carriage	nasopharynx			ERR054613	103596	0	13891	Streptococcus pneumoniae	315
25816	SMRU2104		Thailand	Asia	2009	6E(6Bii)	unknown	PMID 24509479 reported 6B, but updated based on PMID 25972423					carriage	nasopharynx			ERR063897	103598	0	13890	Streptococcus pneumoniae	315
25817	SMRU1806		Thailand	Asia	2009	6E(6Bii)	unknown	PMID 24509479 reported 6B, but updated based on PMID 25972423					carriage	nasopharynx			ERR060010	103601	0	13890	Streptococcus pneumoniae	315
25818	SMRU1917		Thailand	Asia	2009	6E(6Bii)	unknown	PMID 24509479 reported 6B, but updated based on PMID 25972423					carriage	nasopharynx			ERR057898	103602	0	13892	Streptococcus pneumoniae	315
25819	SMRU1631		Thailand	Asia	2009	6E(6Bii)	unknown	PMID 24509479 reported 6B, but updated based on PMID 25972423					carriage	nasopharynx			ERR057829	103834	0	13891	Streptococcus pneumoniae	315
25820	SMRU2147		Thailand	Asia	2009	6C	unknown						carriage	nasopharynx			ERR063940	82423	0	11626	Streptococcus pneumoniae	982
25821	SMRU1275		Thailand	Asia	2009	6C	unknown						carriage	nasopharynx			ERR054368	103591	1			982
25822	SMRU1920		Thailand	Asia	2009	6A	unknown						carriage	nasopharynx			ERR057901	103836	0	11671	Streptococcus pneumoniae	982
25823	SMRU1776		Thailand	Asia	2009	6E(6Bii)	unknown	PMID 24509479 reported 6B, but updated based on PMID 25972423					carriage	nasopharynx			ERR060004	103838	0	12930	Streptococcus pneumoniae	2016
25824	SMRU1592		Thailand	Asia	2009	6A	unknown						carriage	nasopharynx			ERR057790	34148	0	11948	Streptococcus pneumoniae	2528
25825	SMRU1588		Thailand	Asia	2009	6A	unknown						carriage	nasopharynx			ERR057786	34146	0	12213	Streptococcus pneumoniae	4403
25826	SMRU1946		Thailand	Asia	2009	6A	unknown						carriage	nasopharynx			ERR057927	34155	0	12211	Streptococcus pneumoniae	4403
25828	SMRU1714		Thailand	Asia	2009	6A	unknown						carriage	nasopharynx			ERR056860	82317	0	12204	Streptococcus pneumoniae	4403
25831	SMRU2184		Thailand	Asia	2009	6A	unknown						carriage	nasopharynx			ERR063977	103516	0	12213	Streptococcus pneumoniae	4403
25832	SMRU1888		Thailand	Asia	2009	6A	unknown						carriage	nasopharynx			ERR057869	103548	0	12213	Streptococcus pneumoniae	4403
25833	SMRU1610		Thailand	Asia	2009	6A	unknown						carriage	nasopharynx			ERR057808	103553	0	12213	Streptococcus pneumoniae	4403
25834	SMRU1566		Thailand	Asia	2009	6A	unknown						carriage	nasopharynx			ERR057764	103554	0	12213	Streptococcus pneumoniae	4403
25835	SMRU1197		Thailand	Asia	2009	6A	unknown						carriage	nasopharynx			ERR054648	103597	0	12213	Streptococcus pneumoniae	4403
25836	SMRU1370		Thailand	Asia	2009	6A	unknown						carriage	nasopharynx			ERR054247	103831	0	12204	Streptococcus pneumoniae	4403
25837	SMRU2186		Thailand	Asia	2009	6A	unknown						carriage	nasopharynx			ERR063979	40413	0	11627	Streptococcus pneumoniae	4408
25841	SMRU2261		Thailand	Asia	2009	6A	unknown						carriage	nasopharynx			ERR066228	83487	0	11627	Streptococcus pneumoniae	4408
25842	SMRU1172		Thailand	Asia	2009	6A	unknown						carriage	nasopharynx			ERR054624	103555	0	11627	Streptococcus pneumoniae	4408
25845	SMRU2090		Thailand	Asia	2009	6C	unknown						carriage	nasopharynx			ERR063883	34174	0	12203	Streptococcus pneumoniae	4420
25846	SMRU2033		Thailand	Asia	2009	6C	unknown						carriage	nasopharynx			ERR063826	40401	0	12203	Streptococcus pneumoniae	4420
25847	SMRU2203		Thailand	Asia	2009	6C	unknown						carriage	nasopharynx			ERR063996	40419	0	12205	Streptococcus pneumoniae	4420
25848	SMRU1983		Thailand	Asia	2009	6C	unknown						carriage	nasopharynx			ERR057964	44939	0	12209	Streptococcus pneumoniae	4420
25849	SMRU1862		Thailand	Asia	2009	6C	unknown						carriage	nasopharynx			ERR057843	103531	0	12203	Streptococcus pneumoniae	4420
25850	SMRU1545		Thailand	Asia	2009	6C	unknown						carriage	nasopharynx			ERR054493	103563	0	12215	Streptococcus pneumoniae	4420
25851	SMRU1227		Thailand	Asia	2009	6C	unknown						carriage	nasopharynx			ERR054320	103609	0	12203	Streptococcus pneumoniae	4420
25852	SMRU1159		Thailand	Asia	2009	6C	unknown						carriage	nasopharynx			ERR054611	103610	0	12203	Streptococcus pneumoniae	4420
25853	SMRU1979		Thailand	Asia	2009	6C	unknown						carriage	nasopharynx			ERR057960	103814	0	12203	Streptococcus pneumoniae	4420
25854	SMRU1990		Thailand	Asia	2009	6C	unknown						carriage	nasopharynx			ERR057971	103837	0	12203	Streptococcus pneumoniae	4420
25856	SMRU1156		Thailand	Asia	2009	6E(6Bii)	unknown	PMID 24509479 reported 6B, but updated based on PMID 25972423					carriage	nasopharynx			ERR054608	82280	0	13012	Streptococcus pneumoniae	4422
25858	SMRU2035		Thailand	Asia	2009	6E(6Bii)	unknown	PMID 24509479 reported 6B, but updated based on PMID 25972423					carriage	nasopharynx			ERR063828	82377	0	12984	Streptococcus pneumoniae	4422
25859	SMRU3140		Thailand	Asia	2009	6E(6Bii)	unknown	PMID 24509479 reported 6B, but updated based on PMID 25972423					carriage	nasopharynx			ERR084294	82754	0	12984	Streptococcus pneumoniae	4422
25860	SMRU1145		Thailand	Asia	2009	6E(6Bii)	unknown	PMID 24509479 reported 6B, but updated based on PMID 25972423					carriage	nasopharynx			ERR054597	83331	0	12984	Streptococcus pneumoniae	4422
25861	SMRU1884		Thailand	Asia	2009	6E(6Bii)	unknown	PMID 24509479 reported 6B, but updated based on PMID 25972423					carriage	nasopharynx			ERR057865	83396	0	13014	Streptococcus pneumoniae	4422
25862	SMRU2178		Thailand	Asia	2009	6E(6Bii)	unknown	PMID 24509479 reported 6B, but updated based on PMID 25972423					carriage	nasopharynx			ERR063971	83452	0	13014	Streptococcus pneumoniae	4422
25863	SMRU3143		Thailand	Asia	2009	6E(6Bii)	unknown	PMID 24509479 reported 6B, but updated based on PMID 25972423					carriage	nasopharynx			ERR084297	83605	1			4422
25864	SMRU1695		Thailand	Asia	2009	6E(6Bii)	unknown	PMID 24509479 reported 6B, but updated based on PMID 25972423					carriage	nasopharynx			ERR056841	103519	0	13014	Streptococcus pneumoniae	4422
25865	SMRU1134		Thailand	Asia	2009	6E(6Bii)	unknown	PMID 24509479 reported 6B, but updated based on PMID 25972423					carriage	nasopharynx			ERR054586	103541	0	12984	Streptococcus pneumoniae	4422
25866	SMRU1883		Thailand	Asia	2009	6E(6Bii)	unknown	PMID 24509479 reported 6B, but updated based on PMID 25972423					carriage	nasopharynx			ERR057864	103570	0	13014	Streptococcus pneumoniae	4422
25867	SMRU1247		Thailand	Asia	2009	6E(6Bii)	unknown	PMID 24509479 reported 6B, but updated based on PMID 25972423					carriage	nasopharynx			ERR054340	103577	0	12984	Streptococcus pneumoniae	4422
25868	SMRU1520		Thailand	Asia	2009	6E(6Bii)	unknown	PMID 24509479 reported 6B, but updated based on PMID 25972423					carriage	nasopharynx			ERR054468	103593	0	12984	Streptococcus pneumoniae	4422
25870	SMRU1391		Thailand	Asia	2009	6E(6Bii)	unknown	PMID 24509479 reported 6B, but updated based on PMID 25972423					carriage	nasopharynx			ERR054268	103808	0	12984	Streptococcus pneumoniae	4422
25871	SMRU1237		Thailand	Asia	2009	6E(6Bii)	unknown	PMID 24509479 reported 6B, but updated based on PMID 25972423					carriage	nasopharynx			ERR054330	103810	0	12984	Streptococcus pneumoniae	4422
25872	SMRU1880		Thailand	Asia	2009	6E(6Bii)	unknown	PMID 24509479 reported 6B, but updated based on PMID 25972423					carriage	nasopharynx			ERR057861	103811	0	12984	Streptococcus pneumoniae	4422
25873	SMRU1334		Thailand	Asia	2009	6E(6Bii)	unknown	PMID 24509479 reported 6B, but updated based on PMID 25972423					carriage	nasopharynx			ERR060042	103816	0	12984	Streptococcus pneumoniae	4422
25874	SMRU1336		Thailand	Asia	2009	6E(6Bii)	unknown	PMID 24509479 reported 6B, but updated based on PMID 25972423					carriage	nasopharynx			ERR060044	103839	0	12984	Streptococcus pneumoniae	4422
25875	SMRU2225		Thailand	Asia	2009	6A	unknown						carriage	nasopharynx			ERR066216	44977	0	13918	Streptococcus pneumoniae	4936
25876	SMRU2028		Thailand	Asia	2009	6A	unknown						carriage	nasopharynx			ERR063821	55948	0	13918	Streptococcus pneumoniae	4936
25877	SMRU2072		Thailand	Asia	2009	6A	unknown						carriage	nasopharynx			ERR063865	55949	0	13918	Streptococcus pneumoniae	4936
25878	SMRU1500		Thailand	Asia	2009	6A	unknown						carriage	nasopharynx			ERR054448	82264	0	13919	Streptococcus pneumoniae	4936
25879	SMRU1447		Thailand	Asia	2009	6A	unknown						carriage	nasopharynx			ERR056785	83362	0	13918	Streptococcus pneumoniae	4936
25880	SMRU1570		Thailand	Asia	2009	6A	unknown						carriage	nasopharynx			ERR057768	83386	0	13918	Streptococcus pneumoniae	4936
25881	SMRU1260		Thailand	Asia	2009	6A	unknown						carriage	nasopharynx			ERR054353	103585	0	13918	Streptococcus pneumoniae	4936
25882	SMRU1410		Thailand	Asia	2009	6A	unknown						carriage	nasopharynx			ERR054287	103594	0	13918	Streptococcus pneumoniae	4936
25883	SMRU1618		Thailand	Asia	2009	6A	unknown						carriage	nasopharynx			ERR057816	103599	0	13918	Streptococcus pneumoniae	4936
25884	SMRU1319		Thailand	Asia	2009	6A	unknown						carriage	nasopharynx			ERR054412	103600	0	13918	Streptococcus pneumoniae	4936
25885	SMRU1171		Thailand	Asia	2009	6A	unknown						carriage	nasopharynx			ERR054623	103603	0	13918	Streptococcus pneumoniae	4936
25886	SMRU1224		Thailand	Asia	2009	6A	unknown						carriage	nasopharynx			ERR054317	103809	0	13918	Streptococcus pneumoniae	4936
25888	SMRU1929		Thailand	Asia	2009	6A	unknown						carriage	nasopharynx			ERR057910	82351	0	12503	Streptococcus pneumoniae	4966
25889	SMRU1780		Thailand	Asia	2009	6A	unknown						carriage	nasopharynx			ERR063789	82367	0	12503	Streptococcus pneumoniae	4966
25890	SMRU2269		Thailand	Asia	2009	6A	unknown						carriage	nasopharynx			ERR066236	82510	0	12503	Streptococcus pneumoniae	4966
25891	SMRU1964		Thailand	Asia	2009	6A	unknown						carriage	nasopharynx			ERR057945	103574	0	12503	Streptococcus pneumoniae	4966
25892	SMRU1898		Thailand	Asia	2009	6A	unknown						carriage	nasopharynx			ERR057879	103812	0	12503	Streptococcus pneumoniae	4966
25893	SMRU2216		Thailand	Asia	2009	6C	unknown						carriage	nasopharynx			ERR066207	34243	0	12203	Streptococcus pneumoniae	5109
25894	SMRU1961		Thailand	Asia	2009	6C	unknown						carriage	nasopharynx			ERR057942	103564	0	12210	Streptococcus pneumoniae	5109
25895	SMRU1231		Thailand	Asia	2009	6E(6Bii)	unknown	PMID 24509479 reported 6B, but updated based on PMID 25972423					carriage	nasopharynx			ERR054324	103576	0	12841	Streptococcus pneumoniae	5111
25897	SMRU3136		Thailand	Asia	2009	6E(6Bii)	unknown	PMID 24509479 reported 6B, but updated based on PMID 25972423					carriage	nasopharynx			ERR084290	40616	0	717	Streptococcus pneumoniae	5127
25898	SMRU1446		Thailand	Asia	2009	6E(6Bii)	unknown	PMID 24509479 reported 6B, but updated based on PMID 25972423					carriage	nasopharynx			ERR056784	82304	0	717	Streptococcus pneumoniae	5127
25899	SMRU1615		Thailand	Asia	2009	6E(6Bii)	unknown	PMID 24509479 reported 6B, but updated based on PMID 25972423					carriage	nasopharynx			ERR057813	82343	0	717	Streptococcus pneumoniae	5127
25900	SMRU2097		Thailand	Asia	2009	6E(6Bii)	unknown	PMID 24509479 reported 6B, but updated based on PMID 25972423					carriage	nasopharynx			ERR063890	82399	0	717	Streptococcus pneumoniae	5127
25901	SMRU2187		Thailand	Asia	2009	6E(6Bii)	unknown	PMID 24509479 reported 6B, but updated based on PMID 25972423					carriage	nasopharynx			ERR063980	82444	0	717	Streptococcus pneumoniae	5127
25902	SMRU2088		Thailand	Asia	2009	6E(6Bii)	unknown	PMID 24509479 reported 6B, but updated based on PMID 25972423					carriage	nasopharynx			ERR063881	83430	0	717	Streptococcus pneumoniae	5127
25903	SMRU1341		Thailand	Asia	2009	6E(6Bii)	unknown	PMID 24509479 reported 6B, but updated based on PMID 25972423					carriage	nasopharynx			ERR060049	103817	0	717	Streptococcus pneumoniae	5127
25904	SMRU2021		Thailand	Asia	2009	6C	unknown						carriage	nasopharynx			ERR063814	34168	0	12203	Streptococcus pneumoniae	5228
25905	SMRU1911		Thailand	Asia	2009	6C	unknown						carriage	nasopharynx			ERR057892	103624	0	12203	Streptococcus pneumoniae	5228
25907	SMRU2174		Thailand	Asia	2009	6A	unknown						carriage	nasopharynx			ERR063967	82438	0	11618	Streptococcus pneumoniae	5477
25908	SMRU1244		Thailand	Asia	2009	6A	unknown						carriage	nasopharynx			ERR054337	83301	0	11618	Streptococcus pneumoniae	5477
25909	SMRU2235		Thailand	Asia	2009	6A	unknown						carriage	nasopharynx			ERR084253	83594	0	11618	Streptococcus pneumoniae	5477
25910	SMRU2241		Thailand	Asia	2009	6A	unknown						carriage	nasopharynx			ERR084259	83596	0	11618	Streptococcus pneumoniae	5477
25912	SMRU1444		Thailand	Asia	2009	6A	unknown						carriage	nasopharynx			ERR056782	103543	0	11618	Streptococcus pneumoniae	5477
25913	SMRU1533		Thailand	Asia	2009	6A	unknown						carriage	nasopharynx			ERR054481	103622	0	11618	Streptococcus pneumoniae	5477
25914	SMRU1251		Thailand	Asia	2009	6E(6Bii)	unknown	PMID 24509479 reported 6B, but updated based on PMID 25972423					carriage	nasopharynx			ERR054344	103559	0	13026	Streptococcus pneumoniae	6172
25915	SMRU1245		Thailand	Asia	2009	6E(6Bii)	unknown	PMID 24509479 reported 6B, but updated based on PMID 25972423					carriage	nasopharynx			ERR054338	103562	0	13026	Streptococcus pneumoniae	6172
25916	SMRU1352		Thailand	Asia	2009	6E(6Bii)	unknown	PMID 24509479 reported 6B, but updated based on PMID 25972423					carriage	nasopharynx			ERR054229	103606	0	13026	Streptococcus pneumoniae	6172
25917	SMRU1359		Thailand	Asia	2009	6E(6Bii)	unknown	PMID 24509479 reported 6B, but updated based on PMID 25972423					carriage	nasopharynx			ERR054236	103558	0	12992	Streptococcus pneumoniae	6703
25918	SMRU1924		Thailand	Asia	2009	6E(6Bii)	unknown	PMID 24509479 reported 6B, but updated based on PMID 25972423					carriage	nasopharynx			ERR057905	103619	0	12992	Streptococcus pneumoniae	6703
25919	SMRU1266		Thailand	Asia	2009	6E(6Bii)	unknown	PMID 24509479 reported 6B, but updated based on PMID 25972423					carriage	nasopharynx			ERR054359	103528	0	12307	Streptococcus pneumoniae	6704
25920	SMRU1276		Thailand	Asia	2009	6E(6Bii)	unknown	PMID 24509479 reported 6B, but updated based on PMID 25972423					carriage	nasopharynx			ERR054369	103583	0	12307	Streptococcus pneumoniae	6704
25921	SMRU2200		Thailand	Asia	2009	6E(6Bii)	unknown	PMID 24509479 reported 6B, but updated based on PMID 25972423					carriage	nasopharynx			ERR063993	34179	0	12985	Streptococcus pneumoniae	6831
25922	SMRU1956		Thailand	Asia	2009	6E(6Bii)	unknown	PMID 24509479 reported 6B, but updated based on PMID 25972423					carriage	nasopharynx			ERR057937	44153	0	12985	Streptococcus pneumoniae	6831
25923	SMRU2027		Thailand	Asia	2009	6E(6Bii)	unknown	PMID 24509479 reported 6B, but updated based on PMID 25972423					carriage	nasopharynx			ERR063820	82374	0	12985	Streptococcus pneumoniae	6831
25924	SMRU2084		Thailand	Asia	2009	6C	unknown						carriage	nasopharynx			ERR063877	103532	0	12764	Streptococcus pneumoniae	10027
25925	SMRU1897		Thailand	Asia	2009	6C	unknown						carriage	nasopharynx			ERR057878	103835	0	12764	Streptococcus pneumoniae	10027
25926	SMRU1122		Thailand	Asia	2009	6E(6Bii)	unknown	PMID 24509479 reported 6B, but updated based on PMID 25972423					carriage	nasopharynx			ERR051668	31990	0	12861	Streptococcus pneumoniae	10032
25927	SMRU1121		Thailand	Asia	2009	6E(6Bii)	unknown	PMID 24509479 reported 6B, but updated based on PMID 25972423					carriage	nasopharynx			ERR051667	33961	0	12861	Streptococcus pneumoniae	10032
25928	SMRU2280		Thailand	Asia	2010	6E(6Bii)	unknown	PMID 24509479 reported 6B, but updated based on PMID 25972423					carriage	nasopharynx			ERR066247	34260	0	12861	Streptococcus pneumoniae	10032
25929	SMRU1203		Thailand	Asia	2009	6E(6Bii)	unknown	PMID 24509479 reported 6B, but updated based on PMID 25972423					carriage	nasopharynx			ERR054296	103582	0	12861	Streptococcus pneumoniae	10032
25930	SMRU1406		Thailand	Asia	2009	6E(6Bii)	unknown	PMID 24509479 reported 6B, but updated based on PMID 25972423					carriage	nasopharynx			ERR054283	103832	0	12861	Streptococcus pneumoniae	10032
25931	SMRU1928		Thailand	Asia	2009	6A	unknown						carriage	nasopharynx			ERR057909	103813	0	12550	Streptococcus pneumoniae	10056
25932	SMRU1973		Thailand	Asia	2009	6E(6Bii)	unknown	PMID 24509479 reported 6B, but updated based on PMID 25972423					carriage	nasopharynx			ERR057954	82364	0	13898	Streptococcus pneumoniae	10057
25933	SMRU1976		Thailand	Asia	2009	6A	unknown						carriage	nasopharynx			ERR057957	40394	0	12204	Streptococcus pneumoniae	10419
25935	SMRU2127		Thailand	Asia	2009	6E(6Bii)	unknown	PMID 24509479 reported 6B, but updated based on PMID 25972423					carriage	nasopharynx			ERR063920	82412	0	13013	Streptococcus pneumoniae	16503
25936	SMRU1975		Thailand	Asia	2009	6A	unknown						carriage	nasopharynx			ERR057956	83410	0	12204	Streptococcus pneumoniae	10419
25937	SMRU2513		Thailand	Asia	2010	6E(6Bii)	unknown	PMID 24509479 reported 6B, but updated based on PMID 25972423					carriage	nasopharynx			ERR064018	34181	0	13890	Streptococcus pneumoniae	315
25938	SMRU2841		Thailand	Asia	2010	6E(6Bii)	unknown	PMID 24509479 reported 6B, but updated based on PMID 25972423					carriage	nasopharynx			ERR067896	34275	0	13892	Streptococcus pneumoniae	315
25939	SMRU2850		Thailand	Asia	2010	6E(6Bii)	unknown	PMID 24509479 reported 6B, but updated based on PMID 25972423					carriage	nasopharynx			ERR067905	34278	0	13890	Streptococcus pneumoniae	315
25940	SMRU2772		Thailand	Asia	2010	6E(6Bii)	unknown	PMID 24509479 reported 6B, but updated based on PMID 25972423					carriage	nasopharynx			ERR069622	34304	0	13890	Streptococcus pneumoniae	315
25941	SMRU2779		Thailand	Asia	2010	6E(6Bii)	unknown	PMID 24509479 reported 6B, but updated based on PMID 25972423					carriage	nasopharynx			ERR069629	34305	0	13890	Streptococcus pneumoniae	315
25942	SMRU2829		Thailand	Asia	2010	6E(6Bii)	unknown	PMID 24509479 reported 6B, but updated based on PMID 25972423					carriage	nasopharynx			ERR069679	34309	0	13892	Streptococcus pneumoniae	315
25943	SMRU2910		Thailand	Asia	2010	6E(6Bii)	unknown	PMID 24509479 reported 6B, but updated based on PMID 25972423					carriage	nasopharynx			ERR067941	40542	0	13892	Streptococcus pneumoniae	315
25944	SMRU2798		Thailand	Asia	2010	6E(6Bii)	unknown	PMID 24509479 reported 6B, but updated based on PMID 25972423					carriage	nasopharynx			ERR069648	40583	0	13890	Streptococcus pneumoniae	315
25945	SMRU3091		Thailand	Asia	2010	6E(6Bii)	unknown	PMID 24509479 reported 6B, but updated based on PMID 25972423					carriage	nasopharynx			ERR072240	40608	0	13891	Streptococcus pneumoniae	315
25946	SMRU2539		Thailand	Asia	2010	6E(6Bii)	unknown	PMID 24509479 reported 6B, but updated based on PMID 25972423					carriage	nasopharynx			ERR064044	44957	0	13892	Streptococcus pneumoniae	315
25947	SMRU2541		Thailand	Asia	2010	6E(6Bii)	unknown	PMID 24509479 reported 6B, but updated based on PMID 25972423					carriage	nasopharynx			ERR064046	44958	0	13892	Streptococcus pneumoniae	315
25948	SMRU2497		Thailand	Asia	2010	6E(6Bii)	unknown	PMID 24509479 reported 6B, but updated based on PMID 25972423					carriage	nasopharynx			ERR064002	82447	0	13892	Streptococcus pneumoniae	315
25949	SMRU3161		Thailand	Asia	2010	6E(6Bii)	unknown	PMID 24509479 reported 6B, but updated based on PMID 25972423					carriage	nasopharynx			ERR064066	82469	0	13891	Streptococcus pneumoniae	315
25950	SMRU2669		Thailand	Asia	2010	6E(6Bii)	unknown	PMID 24509479 reported 6B, but updated based on PMID 25972423					carriage	nasopharynx			ERR064071	82470	0	13892	Streptococcus pneumoniae	315
25951	SMRU2416		Thailand	Asia	2010	inconclusive	unknown	PMID 24509479 reported 6A, but updated to inconclusive based on PMID 28133541 (6C/6E)					carriage	nasopharynx			ERR064154	82482	0	13893	Streptococcus pneumoniae	315
25952	SMRU2430		Thailand	Asia	2010	6E(6Bii)	unknown	PMID 24509479 reported 6B, but updated based on PMID 25972423					carriage	nasopharynx			ERR064168	82485	0	13899	Streptococcus pneumoniae	315
25953	SMRU2438		Thailand	Asia	2010	6E(6Bii)	unknown	PMID 24509479 reported 6B, but updated based on PMID 25972423					carriage	nasopharynx			ERR064176	82487	0	13892	Streptococcus pneumoniae	315
25954	SMRU2647		Thailand	Asia	2010	6E(6Bii)	unknown	PMID 24509479 reported 6B, but updated based on PMID 25972423					carriage	nasopharynx			ERR066182	82503	0	13892	Streptococcus pneumoniae	315
25955	SMRU2346		Thailand	Asia	2010	6E(6Bii)	unknown	PMID 24509479 reported 6B, but updated based on PMID 25972423					carriage	nasopharynx			ERR066313	82529	0	13892	Streptococcus pneumoniae	315
25956	SMRU2356		Thailand	Asia	2010	6E(6Bii)	unknown	PMID 24509479 reported 6B, but updated based on PMID 25972423					carriage	nasopharynx			ERR066323	82532	0	13897	Streptococcus pneumoniae	315
25957	SMRU2567		Thailand	Asia	2010	6E(6Bii)	unknown	PMID 24509479 reported 6B, but updated based on PMID 25972423					carriage	nasopharynx			ERR067790	82560	0	13890	Streptococcus pneumoniae	315
25958	SMRU2588		Thailand	Asia	2010	6E(6Bii)	unknown	PMID 24509479 reported 6B, but updated based on PMID 25972423					carriage	nasopharynx			ERR067811	82572	0	13892	Streptococcus pneumoniae	315
25959	SMRU2606		Thailand	Asia	2010	6E(6Bii)	unknown	PMID 24509479 reported 6B, but updated based on PMID 25972423					carriage	nasopharynx			ERR067829	82580	0	13890	Streptococcus pneumoniae	315
25960	SMRU2884		Thailand	Asia	2010	6E(6Bii)	unknown	PMID 24509479 reported 6B, but updated based on PMID 25972423					carriage	nasopharynx			ERR067915	82616	0	13890	Streptococcus pneumoniae	315
25961	SMRU2902		Thailand	Asia	2010	6E(6Bii)	unknown	PMID 24509479 reported 6B, but updated based on PMID 25972423					carriage	nasopharynx			ERR067933	82625	0	13890	Streptococcus pneumoniae	315
25962	SMRU2746		Thailand	Asia	2010	6E(6Bii)	unknown	PMID 24509479 reported 6B, but updated based on PMID 25972423					carriage	nasopharynx			ERR069596	82642	0	13892	Streptococcus pneumoniae	315
25963	SMRU2817		Thailand	Asia	2010	6E(6Bii)	unknown	PMID 24509479 reported 6B, but updated based on PMID 25972423					carriage	nasopharynx			ERR069667	82673	0	13890	Streptococcus pneumoniae	315
25964	SMRU2823		Thailand	Asia	2010	6E(6Bii)	unknown	PMID 24509479 reported 6B, but updated based on PMID 25972423					carriage	nasopharynx			ERR069673	82677	0	13890	Streptococcus pneumoniae	315
25965	SMRU3068		Thailand	Asia	2010	6E(6Bii)	unknown	PMID 24509479 reported 6B, but updated based on PMID 25972423					carriage	nasopharynx			ERR072217	82705	1			315
25966	SMRU3131		Thailand	Asia	2010	6E(6Bii)	unknown	PMID 24509479 reported 6B, but updated based on PMID 25972423					carriage	nasopharynx			ERR084285	82748	0	13891	Streptococcus pneumoniae	315
25967	SMRU2668		Thailand	Asia	2010	6E(6Bii)	unknown	PMID 24509479 reported 6B, but updated based on PMID 25972423					carriage	nasopharynx			ERR064070	83462	0	13890	Streptococcus pneumoniae	315
25969	SMRU2353		Thailand	Asia	2010	6E(6Bii)	unknown	PMID 24509479 reported 6B, but updated based on PMID 25972423					carriage	nasopharynx			ERR066320	83500	0	13892	Streptococcus pneumoniae	315
25970	SMRU2553		Thailand	Asia	2010	6E(6Bii)	unknown	PMID 24509479 reported 6B, but updated based on PMID 25972423					carriage	nasopharynx			ERR067776	83510	0	13892	Streptococcus pneumoniae	315
25971	SMRU2869		Thailand	Asia	2010	6E(6Bii)	unknown	PMID 24509479 reported 6B, but updated based on PMID 25972423					carriage	nasopharynx			ERR067876	83541	0	13890	Streptococcus pneumoniae	315
25972	SMRU2900		Thailand	Asia	2010	6E(6Bii)	unknown	PMID 24509479 reported 6B, but updated based on PMID 25972423					carriage	nasopharynx			ERR067931	83548	0	13890	Streptococcus pneumoniae	315
25973	SMRU3072		Thailand	Asia	2010	6E(6Bii)	unknown	PMID 24509479 reported 6B, but updated based on PMID 25972423					carriage	nasopharynx			ERR072221	83578	0	13891	Streptococcus pneumoniae	315
25974	SMRU2942		Thailand	Asia	2010	6E(6Bii)	unknown	PMID 24509479 reported 6B, but updated based on PMID 25972423					carriage	nasopharynx			ERR084168	83583	0	13890	Streptococcus pneumoniae	315
25975	SMRU2950		Thailand	Asia	2010	6E(6Bii)	unknown	PMID 24509479 reported 6B, but updated based on PMID 25972423					carriage	nasopharynx			ERR084176	83585	0	13890	Streptococcus pneumoniae	315
25976	SMRU2331		Thailand	Asia	2010	6E(6Bii)	unknown	PMID 24509479 reported 6B, but updated based on PMID 25972423					carriage	nasopharynx			ERR066298	103520	1			315
25977	SMRU3057		Thailand	Asia	2010	6E(6Bii)	unknown	PMID 24509479 reported 6B, but updated based on PMID 25972423					carriage	nasopharynx			ERR072206	103524	0	13892	Streptococcus pneumoniae	315
25978	SMRU2675		Thailand	Asia	2010	6E(6Bii)	unknown	PMID 24509479 reported 6B, but updated based on PMID 25972423					carriage	nasopharynx			ERR064077	103536	0	13890	Streptococcus pneumoniae	315
25979	SMRU2951		Thailand	Asia	2010	6E(6Bii)	unknown	PMID 24509479 reported 6B, but updated based on PMID 25972423					carriage	nasopharynx			ERR084177	103544	0	13890	Streptococcus pneumoniae	315
25980	SMRU3004		Thailand	Asia	2010	6E(6Bii)	unknown	PMID 24509479 reported 6B, but updated based on PMID 25972423					carriage	nasopharynx			ERR084230	103567	0	13892	Streptococcus pneumoniae	315
25981	SMRU2332		Thailand	Asia	2010	6E(6Bii)	unknown	PMID 24509479 reported 6B, but updated based on PMID 25972423					carriage	nasopharynx			ERR066299	103579	0	13890	Streptococcus pneumoniae	315
25982	SMRU3010		Thailand	Asia	2010	6E(6Bii)	unknown	PMID 24509479 reported 6B, but updated based on PMID 25972423					carriage	nasopharynx			ERR084236	103595	0	13892	Streptococcus pneumoniae	315
25983	SMRU2686		Thailand	Asia	2010	6E(6Bii)	unknown	PMID 24509479 reported 6B, but updated based on PMID 25972423					carriage	nasopharynx			ERR064088	103607	0	13890	Streptococcus pneumoniae	315
25984	SMRU2735		Thailand	Asia	2010	6E(6Bii)	unknown	PMID 24509479 reported 6B, but updated based on PMID 25972423					carriage	nasopharynx			ERR064137	103612	0	13892	Streptococcus pneumoniae	315
25985	SMRU2705		Thailand	Asia	2010	6E(6Bii)	unknown	PMID 24509479 reported 6B, but updated based on PMID 25972423					carriage	nasopharynx			ERR064107	103620	0	13890	Streptococcus pneumoniae	315
25986	SMRU2736		Thailand	Asia	2010	6E(6Bii)	unknown	PMID 24509479 reported 6B, but updated based on PMID 25972423					carriage	nasopharynx			ERR064138	103626	0	13902	Streptococcus pneumoniae	315
25987	SMRU2643		Thailand	Asia	2010	6E(6Bii)	unknown	PMID 24509479 reported 6B, but updated based on PMID 25972423					carriage	nasopharynx			ERR066178	103820	0	13903	Streptococcus pneumoniae	315
25988	SMRU3024		Thailand	Asia	2010	6E(6Bii)	unknown	PMID 24509479 reported 6B, but updated based on PMID 25972423					carriage	nasopharynx			ERR084250	103824	0	13892	Streptococcus pneumoniae	315
25990	SMRU2836		Thailand	Asia	2010	6C	unknown						carriage	nasopharynx			ERR067891	40529	0	11626	Streptococcus pneumoniae	982
25991	SMRU3037		Thailand	Asia	2010	6C	unknown						carriage	nasopharynx			ERR072186	82689	0	11626	Streptococcus pneumoniae	982
25992	SMRU2621		Thailand	Asia	2010	6C	unknown						carriage	nasopharynx			ERR067844	83532	0	11626	Streptococcus pneumoniae	982
25993	SMRU2768		Thailand	Asia	2010	6C	unknown						carriage	nasopharynx			ERR069618	83562	0	11626	Streptococcus pneumoniae	982
25994	SMRU2972		Thailand	Asia	2010	6C	unknown						carriage	nasopharynx			ERR084198	83589	0	11626	Streptococcus pneumoniae	982
25995	SMRU3036		Thailand	Asia	2010	6C	unknown						carriage	nasopharynx			ERR072185	82688	0	11302	Streptococcus pneumoniae	2912
25997	SMRU2934		Thailand	Asia	2010	6A	unknown						carriage	nasopharynx			ERR084160	34319	0	12204	Streptococcus pneumoniae	4403
25998	SMRU2293		Thailand	Asia	2010	6A	unknown						carriage	nasopharynx			ERR066260	40503	0	12206	Streptococcus pneumoniae	4403
26000	SMRU2793		Thailand	Asia	2010	6A	unknown						carriage	nasopharynx			ERR069643	40580	0	12204	Streptococcus pneumoniae	4403
26001	SMRU3080		Thailand	Asia	2010	6A	unknown						carriage	nasopharynx			ERR072229	40603	0	12204	Streptococcus pneumoniae	4403
26002	SMRU2580		Thailand	Asia	2010	6A	unknown						carriage	nasopharynx			ERR067803	83520	0	12213	Streptococcus pneumoniae	4403
26003	SMRU3016		Thailand	Asia	2010	6A	unknown						carriage	nasopharynx			ERR084242	103618	0	12204	Streptococcus pneumoniae	4403
26005	SMRU2367		Thailand	Asia	2010	6A	unknown						carriage	nasopharynx			ERR066334	34268	0	11627	Streptococcus pneumoniae	4408
26006	SMRU2380		Thailand	Asia	2010	6A	unknown						carriage	nasopharynx			ERR066347	44987	0	11627	Streptococcus pneumoniae	4408
26007	SMRU2502		Thailand	Asia	2010	6A	unknown						carriage	nasopharynx			ERR064007	82450	1			4408
26008	SMRU2595		Thailand	Asia	2010	6A	unknown						carriage	nasopharynx			ERR067818	82574	0	11627	Streptococcus pneumoniae	4408
26009	SMRU3040		Thailand	Asia	2010	6A	unknown						carriage	nasopharynx			ERR072189	82691	0	11627	Streptococcus pneumoniae	4408
26010	SMRU2966		Thailand	Asia	2010	6A	unknown						carriage	nasopharynx			ERR084192	82715	1			4408
26011	SMRU2978		Thailand	Asia	2010	6A	unknown						carriage	nasopharynx			ERR084204	82720	0	11627	Streptococcus pneumoniae	4408
26012	SMRU2478		Thailand	Asia	2010	6A	unknown						carriage	nasopharynx			ERR064216	83479	0	11627	Streptococcus pneumoniae	4408
26013	SMRU2399		Thailand	Asia	2010	6A	unknown						carriage	nasopharynx			ERR066366	83507	0	11627	Streptococcus pneumoniae	4408
26014	SMRU2596		Thailand	Asia	2010	6A	unknown						carriage	nasopharynx			ERR067819	83525	0	11627	Streptococcus pneumoniae	4408
26015	SMRU2960		Thailand	Asia	2010	6A	unknown						carriage	nasopharynx			ERR084186	83587	0	11627	Streptococcus pneumoniae	4408
26016	SMRU2347		Thailand	Asia	2010	6A	unknown						carriage	nasopharynx			ERR066314	103605	0	11627	Streptococcus pneumoniae	4408
26017	SMRU2956		Thailand	Asia	2010	6A	unknown						carriage	nasopharynx			ERR084182	103623	0	11627	Streptococcus pneumoniae	4408
26018	SMRU2525		Thailand	Asia	2010	6C	unknown						carriage	nasopharynx			ERR064030	34185	0	12203	Streptococcus pneumoniae	4420
26019	SMRU2663		Thailand	Asia	2010	6C	unknown						carriage	nasopharynx			ERR066198	40484	0	12203	Streptococcus pneumoniae	4420
26020	SMRU2314		Thailand	Asia	2010	6C	unknown						carriage	nasopharynx			ERR066281	40508	0	12203	Streptococcus pneumoniae	4420
26021	SMRU2379		Thailand	Asia	2010	6C	unknown						carriage	nasopharynx			ERR066346	40517	0	12203	Streptococcus pneumoniae	4420
26022	SMRU3151		Thailand	Asia	2010	6C	unknown	PMID 24509479 reported 6A, but updated to 6C based on PMID 28133541					carriage	nasopharynx			ERR064056	82461	0	12203	Streptococcus pneumoniae	4420
26023	SMRU3154		Thailand	Asia	2010	6C	unknown	PMID 24509479 reported 6A, but updated to 6C based on PMID 28133542					carriage	nasopharynx			ERR064059	82463	0	12203	Streptococcus pneumoniae	4420
26024	SMRU3156		Thailand	Asia	2010	6C	unknown	PMID 24509479 reported 6A, but updated to 6C based on PMID 28133543					carriage	nasopharynx			ERR064061	82465	0	12203	Streptococcus pneumoniae	4420
26025	SMRU2374		Thailand	Asia	2010	6C	unknown						carriage	nasopharynx			ERR066341	82537	0	12203	Streptococcus pneumoniae	4420
26026	SMRU2917		Thailand	Asia	2010	6C	unknown						carriage	nasopharynx			ERR067948	82631	0	12203	Streptococcus pneumoniae	4420
26027	SMRU3044		Thailand	Asia	2010	6C	unknown						carriage	nasopharynx			ERR072193	82695	0	12203	Streptococcus pneumoniae	4420
26028	SMRU2592		Thailand	Asia	2010	6C	unknown						carriage	nasopharynx			ERR067815	103557	0	12214	Streptococcus pneumoniae	4420
26029	SMRU2714		Thailand	Asia	2010	6C	unknown						carriage	nasopharynx			ERR064116	103590	0	12203	Streptococcus pneumoniae	4420
26030	SMRU2806		Thailand	Asia	2010	6E(6Bii)	unknown	PMID 24509479 reported 6B, but updated based on PMID 25972423					carriage	nasopharynx			ERR069656	40589	0	12984	Streptococcus pneumoniae	4422
26031	SMRU2993		Thailand	Asia	2010	6E(6Bii)	unknown	PMID 24509479 reported 6B, but updated based on PMID 25972423					carriage	nasopharynx			ERR084219	45004	0	12984	Streptococcus pneumoniae	4422
26032	SMRU2482		Thailand	Asia	2010	6E(6Bii)	unknown	PMID 24509479 reported 6B, but updated based on PMID 25972423					carriage	nasopharynx			ERR064220	82497	0	12984	Streptococcus pneumoniae	4422
26033	SMRU2520		Thailand	Asia	2010	6E(6Bii)	unknown	PMID 24509479 reported 6B, but updated based on PMID 25972423					carriage	nasopharynx			ERR064025	83458	0	12984	Streptococcus pneumoniae	4422
26034	SMRU2873		Thailand	Asia	2010	6A	unknown						carriage	nasopharynx			ERR067880	40525	0	13918	Streptococcus pneumoniae	4936
26036	SMRU2414		Thailand	Asia	2010	6A	unknown						carriage	nasopharynx			ERR064152	82481	0	13918	Streptococcus pneumoniae	4936
26037	SMRU2287		Thailand	Asia	2010	6A	unknown						carriage	nasopharynx			ERR066254	82515	0	13918	Streptococcus pneumoniae	4936
26038	SMRU2618		Thailand	Asia	2010	6A	unknown						carriage	nasopharynx			ERR067841	82590	0	13918	Streptococcus pneumoniae	4936
26039	SMRU2415		Thailand	Asia	2010	6A	unknown						carriage	nasopharynx			ERR064153	83475	0	13918	Streptococcus pneumoniae	4936
26040	SMRU2984		Thailand	Asia	2010	6A	unknown						carriage	nasopharynx			ERR084210	103539	0	13918	Streptococcus pneumoniae	4936
26041	SMRU2361		Thailand	Asia	2010	6A	unknown						carriage	nasopharynx			ERR066328	103550	0	13918	Streptococcus pneumoniae	4936
26042	SMRU2341		Thailand	Asia	2010	6A	unknown						carriage	nasopharynx			ERR066308	103556	0	13919	Streptococcus pneumoniae	4936
26043	SMRU2641		Thailand	Asia	2010	6A	unknown						carriage	nasopharynx			ERR066176	103616	0	13918	Streptococcus pneumoniae	4936
26046	SMRU2919		Thailand	Asia	2010	6A	unknown						carriage	nasopharynx			ERR067950	40543	1			4966
26047	SMRU2654		Thailand	Asia	2010	6A	unknown						carriage	nasopharynx			ERR066189	82504	0	12503	Streptococcus pneumoniae	4966
26048	SMRU2552		Thailand	Asia	2010	6A	unknown						carriage	nasopharynx			ERR067775	83509	0	12503	Streptococcus pneumoniae	4966
26049	SMRU2894		Thailand	Asia	2010	6A	unknown						carriage	nasopharynx			ERR067925	83545	0	12503	Streptococcus pneumoniae	4966
26050	SMRU2987		Thailand	Asia	2010	6A	unknown						carriage	nasopharynx			ERR084213	103572	0	12503	Streptococcus pneumoniae	4966
26051	SMRU2307		Thailand	Asia	2010	6C	unknown						carriage	nasopharynx			ERR066274	44982	0	12210	Streptococcus pneumoniae	5109
26052	SMRU2407		Thailand	Asia	2010	6C	unknown						carriage	nasopharynx			ERR064145	55155	0	12210	Streptococcus pneumoniae	5109
26053	SMRU2619		Thailand	Asia	2010	6C	unknown						carriage	nasopharynx			ERR067842	82591	0	12203	Streptococcus pneumoniae	5109
26054	SMRU3093		Thailand	Asia	2010	6A	unknown						carriage	nasopharynx			ERR072242	34318	0	717	Streptococcus pneumoniae	5127
26055	SMRU2516		Thailand	Asia	2010	6A	unknown						carriage	nasopharynx			ERR064021	40426	0	717	Streptococcus pneumoniae	5127
26056	SMRU2819		Thailand	Asia	2010	6A	unknown						carriage	nasopharynx			ERR069669	40593	0	717	Streptococcus pneumoniae	5127
26057	SMRU2506		Thailand	Asia	2010	6A	unknown						carriage	nasopharynx			ERR064011	82452	0	717	Streptococcus pneumoniae	5127
26058	SMRU2294		Thailand	Asia	2010	6E(6Bii)	unknown	PMID 24509479 reported 6B, but updated based on PMID 25972423					carriage	nasopharynx			ERR066261	82516	0	717	Streptococcus pneumoniae	5127
26059	SMRU2614		Thailand	Asia	2010	6A	unknown						carriage	nasopharynx			ERR067837	82588	0	717	Streptococcus pneumoniae	5127
26060	SMRU2833		Thailand	Asia	2010	6E(6Bii)	unknown	PMID 24509479 reported 6B, but updated based on PMID 25972423					carriage	nasopharynx			ERR067888	82609	0	717	Streptococcus pneumoniae	5127
26061	SMRU3039		Thailand	Asia	2010	6A	unknown						carriage	nasopharynx			ERR072188	82690	0	717	Streptococcus pneumoniae	5127
26062	SMRU3047		Thailand	Asia	2010	6E(6Bii)	unknown	PMID 24509479 reported 6B, but updated based on PMID 25972423					carriage	nasopharynx			ERR072196	82698	0	717	Streptococcus pneumoniae	5127
26063	SMRU3129		Thailand	Asia	2010	6A	unknown						carriage	nasopharynx			ERR084283	82747	0	717	Streptococcus pneumoniae	5127
26064	SMRU3133		Thailand	Asia	2010	6A	unknown						carriage	nasopharynx			ERR084287	82750	0	717	Streptococcus pneumoniae	5127
26065	SMRU2475		Thailand	Asia	2010	6E(6Bii)	unknown	PMID 24509479 reported 6B, but updated based on PMID 25972423					carriage	nasopharynx			ERR064213	83478	0	717	Streptococcus pneumoniae	5127
26066	SMRU2656		Thailand	Asia	2010	6E(6Bii)	unknown	PMID 24509479 reported 6B, but updated based on PMID 25972423					carriage	nasopharynx			ERR066191	83485	0	717	Streptococcus pneumoniae	5127
26067	SMRU2616		Thailand	Asia	2010	6E(6Bii)	unknown	PMID 24509479 reported 6B, but updated based on PMID 25972423					carriage	nasopharynx			ERR067839	83529	0	717	Streptococcus pneumoniae	5127
26068	SMRU3124		Thailand	Asia	2010	6E(6Bii)	unknown	PMID 24509479 reported 6B, but updated based on PMID 25972423					carriage	nasopharynx			ERR084278	83601	0	717	Streptococcus pneumoniae	5127
26069	SMRU2688		Thailand	Asia	2010	6E(6Bii)	unknown	PMID 24509479 reported 6B, but updated based on PMID 25972423					carriage	nasopharynx			ERR064090	103819	0	717	Streptococcus pneumoniae	5127
26070	SMRU2719		Thailand	Asia	2010	6C	unknown						carriage	nasopharynx			ERR064121	82473	0	12203	Streptococcus pneumoniae	5228
26071	SMRU2627		Thailand	Asia	2010	6C	unknown						carriage	nasopharynx			ERR067850	83535	0	12203	Streptococcus pneumoniae	5228
26072	SMRU2662		Thailand	Asia	2010	6C	unknown						carriage	nasopharynx			ERR066197	103621	0	12203	Streptococcus pneumoniae	5228
26073	SMRU2661		Thailand	Asia	2010	6C	unknown						carriage	nasopharynx			ERR066196	103821	0	12203	Streptococcus pneumoniae	5228
26074	SMRU2603		Thailand	Asia	2010	6A	unknown						carriage	nasopharynx			ERR067826	82579	1			5477
26075	SMRU2450		Thailand	Asia	2010	6A	unknown						carriage	nasopharynx			ERR064188	83476	0	11618	Streptococcus pneumoniae	5477
26077	SMRU2489		Thailand	Asia	2010	6E(6Bii)	unknown	PMID 24509479 reported 6B, but updated based on PMID 25972423					carriage	nasopharynx			ERR064227	83482	0	12992	Streptococcus pneumoniae	6703
26078	SMRU2946		Thailand	Asia	2010	6E(6Bii)	unknown	PMID 24509479 reported 6B, but updated based on PMID 25972423					carriage	nasopharynx			ERR084172	83584	0	12992	Streptococcus pneumoniae	6703
26079	SMRU2405		Thailand	Asia	2010	6E(6Bii)	unknown	PMID 24509479 reported 6B, but updated based on PMID 25972423					carriage	nasopharynx			ERR064143	82479	0	12985	Streptococcus pneumoniae	6831
26080	SMRU2940		Thailand	Asia	2010	6E(6Bii)	unknown	PMID 24509479 reported 6B, but updated based on PMID 25972423					carriage	nasopharynx			ERR084166	103822	0	12952	Streptococcus pneumoniae	6831
26081	SMRU3006		Thailand	Asia	2010	6E(6Bii)	unknown	PMID 24509479 reported 6B, but updated based on PMID 25972423					carriage	nasopharynx			ERR084232	103823	0	13027	Streptococcus pneumoniae	6831
26082	SMRU2389		Thailand	Asia	2010	6C	unknown						carriage	nasopharynx			ERR066356	40519	0	12764	Streptococcus pneumoniae	10027
26083	SMRU2474		Thailand	Asia	2010	6E(6Bii)	unknown	PMID 24509479 reported 6B, but updated based on PMID 25972423					carriage	nasopharynx			ERR064212	83477	0	12861	Streptococcus pneumoniae	10032
26084	SMRU2673		Thailand	Asia	2010	6E(6Bii)	unknown	PMID 24509479 reported 6B, but updated based on PMID 25972423					carriage	nasopharynx			ERR064075	103818	0	12861	Streptococcus pneumoniae	10032
26085	SMRU2360		Thailand	Asia	2010	6E(6Bii)	unknown	PMID 24509479 reported 6B, but updated based on PMID 25972423					carriage	nasopharynx			ERR066327	82534	0	12306	Streptococcus pneumoniae	10035
26086	SMRU2398		Thailand	Asia	2010	6A	unknown						carriage	nasopharynx			ERR066365	82548	0	12550	Streptococcus pneumoniae	10056
26087	SMRU2426		Thailand	Asia	2010	6E(6Bii)	unknown	PMID 24509479 reported 6B, but updated based on PMID 25972423					carriage	nasopharynx			ERR064164	55953	0	12306	Streptococcus pneumoniae	10058
26088	SMRU2433		Thailand	Asia	2010	6E(6Bii)	unknown	PMID 24509479 reported 6B, but updated based on PMID 25972423					carriage	nasopharynx			ERR064171	103840	0	12981	Streptococcus pneumoniae	10059
26089	SMRU2990		Thailand	Asia	2010	6E(6Bii)	unknown	PMID 24509479 reported 6B, but updated based on PMID 25972423					carriage	nasopharynx			ERR084216	103521	0	717	Streptococcus pneumoniae	10060
26090	SMRU3035		Thailand	Asia	2010	6A	unknown						carriage	nasopharynx			ERR072184	34310	0	717	Streptococcus pneumoniae	13123
26091	SMRU2441		Thailand	Asia	2010	6E(6Bii)	unknown	PMID 24509479 reported 6B, but updated based on PMID 25972423					carriage	nasopharynx			ERR064179	82488	0	13013	Streptococcus pneumoniae	16503
26092	SMRU2638		Thailand	Asia	2010	6E(6Bii)	unknown	PMID 24509479 reported 6B, but updated based on PMID 25972423					carriage	nasopharynx			ERR067861	82599	0	13013	Streptococcus pneumoniae	16503
26093	SMRU2876		Thailand	Asia	2010	6C	unknown						carriage	nasopharynx			ERR067883	82607	0	11300	Streptococcus pneumoniae	10364
26094	SMRU2905		Thailand	Asia	2010	6E(6Bii)	unknown	PMID 24509479 reported 6B, but updated based on PMID 25972423					carriage	nasopharynx			ERR067936	83549	0	13013	Streptococcus pneumoniae	16503
26095	SMRU2775		Thailand	Asia	2010	6E(6Bii)	unknown	PMID 24509479 reported 6B, but updated based on PMID 25972423					carriage	nasopharynx			ERR069625	83564	0	13898	Streptococcus pneumoniae	10398
26096	SMRU2933		Thailand	Asia	2010	6C	unknown						carriage	nasopharynx			ERR084159	83581	0	11300	Streptococcus pneumoniae	10364
26097	SMRU3022		Thailand	Asia	2010	6C	unknown						carriage	nasopharynx			ERR084248	103538	0	11300	Streptococcus pneumoniae	10364
26098	SMRU2964		Thailand	Asia	2010	6E(6Bii)	unknown	PMID 24509479 reported 6B, but updated based on PMID 25972423					carriage	nasopharynx			ERR084190	103586	0	13898	Streptococcus pneumoniae	10398
26099	SMRU2727		Thailand	Asia	2010	6E(6Bii)	unknown	PMID 24509479 reported 6B, but updated based on PMID 25972423					carriage	nasopharynx			ERR064129	103608	0	13013	Streptococcus pneumoniae	16503
26105	USA33		USA	North America	1981	6E(6Bii)	unknown						meningitis	cerebrospinal fluid			ERR163227	32533	0	12967	Streptococcus pneumoniae	238
26106	USA39		USA	North America	1990	6E(6Bii)	unknown						bacteraemia	blood			ERR163226	33498	0	12980	Streptococcus pneumoniae	90
26107	Maryland6B-17		USA	North America	1997	6E(6Bii)	unknown										ERR025273	32821	0	12969	Streptococcus pneumoniae	384
26108	CDC1873-00	ABFS00000000	USA	North America	1999	6A	unknown						bacteraemia	blood				1257	0	623	Streptococcus pneumoniae	376
26110	GA17545	AFGA00000000	USA	North America	2000	6E(6Bii)	unknown						meningitis	cerebrospinal fluid				72870	0	12959	Streptococcus pneumoniae	9057
26112	135631		USA	North America	2001	6A	unknown						carriage	nasopharynx	age 2-3y		ERR069770	32193	0	11251	Streptococcus pneumoniae	460
26113	42397		USA	North America	2001	6A	unknown						carriage	nasopharynx	age 2-3y		ERR069740	33262	0	11255	Streptococcus pneumoniae	460
26114	223832		USA	North America	2001	6B	unknown						carriage	nasopharynx	age 3-5y		ERR069798	31435	0	12367	Streptococcus pneumoniae	138
26115	302649		USA	North America	2001	6E(6Bii)	unknown	PMID 23644493 reported 6B, but updated based on PMID 25972423					carriage	nasopharynx	age 3-5y		ERR069813	31449	0	13039	Streptococcus pneumoniae	146
26116	323485		USA	North America	2001	6E(6Bii)	unknown	PMID 23644493 reported 6B, but updated based on PMID 25972423					carriage	nasopharynx	age 3-5y		ERR069819	31454	0	13040	Streptococcus pneumoniae	146
26117	397079		USA	North America	2001	6E(6Bii)	unknown	PMID 23644493 reported 6B, but updated based on PMID 25972423					carriage	nasopharynx	age 3-5y		ERR069840	31470	0	13890	Streptococcus pneumoniae	315
26118	448643		USA	North America	2001	6A	unknown						carriage	nasopharynx	age 3-5y		ERR065963	32067	0	623	Streptococcus pneumoniae	376
26119	336850		USA	North America	2001	6A	unknown						carriage	nasopharynx	age 3-5y		ERR069823	31458	0	11251	Streptococcus pneumoniae	460
26120	446376		USA	North America	2001	6A	unknown						carriage	nasopharynx	age 3-5y		ERR065962	32066	0	11251	Streptococcus pneumoniae	460
26121	472699		USA	North America	2001	6A	unknown						carriage	nasopharynx	age 3-5y		ERR065967	32068	0	11251	Streptococcus pneumoniae	460
26122	62031		USA	North America	2001	6A	unknown						carriage	nasopharynx	age 3-5y		ERR069746	32179	0	11251	Streptococcus pneumoniae	460
26123	118039		USA	North America	2001	6A	unknown						carriage	nasopharynx	age 3-5y		ERR069765	32190	0	11251	Streptococcus pneumoniae	460
26124	101058		USA	North America	2001	6A	unknown						carriage	nasopharynx	age 3-5y		ERR069759	32187	0	12857	Streptococcus pneumoniae	690
26125	93209		USA	North America	2001	6C	unknown						carriage	nasopharynx	age 3-5y		ERR069757	32185	0	12152	Streptococcus pneumoniae	1379
26126	291880		USA	North America	2001	6C	unknown						carriage	nasopharynx	age 3-5y		ERR069811	31447	0	11527	Streptococcus pneumoniae	1390
26127	119571		USA	North America	2001	6C	unknown						carriage	nasopharynx	age 3-5y		ERR069766	32191	0	11535	Streptococcus pneumoniae	1390
26128	153438		USA	North America	2001	6B	unknown						carriage	nasopharynx	age 3-5y		ERR069779	32199	0	614	Streptococcus pneumoniae	1827
26129	15445		USA	North America	2001	6A	unknown						carriage	nasopharynx	age 3-5y		ERR069734	31417	0	12891	Streptococcus pneumoniae	1876
26130	359370		USA	North America	2001	6A	unknown						carriage	nasopharynx	age 3-5y		ERR069827	31461	0	12891	Streptococcus pneumoniae	1876
26131	420881		USA	North America	2001	6A	unknown						carriage	nasopharynx	age 3-5y		ERR065953	33175	0	12894	Streptococcus pneumoniae	1940
26132	42861		USA	North America	2001	6A	unknown						carriage	nasopharynx	age 3-5y		ERR069741	31418	0	12858	Streptococcus pneumoniae	10036
26133	299801		USA	North America	2001	6A	unknown						carriage	nasopharynx	age <0.5y		ERR069812	31448	0	11254	Streptococcus pneumoniae	460
26134	18044		USA	North America	2001	6E(6Bii)	unknown	PMID 23644493 reported 6B, but updated based on PMID 25972423					carriage	nasopharynx	age <0.5y		ERR069735	33261	0	12927	Streptococcus pneumoniae	1518
26135	487827		USA	North America	2001	6B	unknown						carriage	nasopharynx	age 0.5-2y		ERR065971	32070	0	12367	Streptococcus pneumoniae	138
26136	481643		USA	North America	2001	6B	unknown						carriage	nasopharynx	age 0.5-2y		ERR065969	33181	0	614	Streptococcus pneumoniae	138
26137	65435		USA	North America	2001	6A	unknown						carriage	nasopharynx	age 0.5-2y		ERR069747	31419	0	13686	Streptococcus pneumoniae	376
26138	179743		USA	North America	2001	6A	unknown						carriage	nasopharynx	age 0.5-2y		ERR069787	31426	0	13686	Streptococcus pneumoniae	376
26139	51715		USA	North America	2001	6A	unknown						carriage	nasopharynx	age 0.5-2y		ERR069744	32177	0	623	Streptococcus pneumoniae	376
26140	108480		USA	North America	2001	6A	unknown						carriage	nasopharynx	age 0.5-2y		ERR069763	32189	0	13686	Streptococcus pneumoniae	376
26141	383739		USA	North America	2001	6A	unknown						carriage	nasopharynx	age 0.5-2y		ERR069835	31466	0	11251	Streptococcus pneumoniae	460
26142	89848		USA	North America	2001	6A	unknown						carriage	nasopharynx	age 0.5-2y		ERR069755	32183	0	11251	Streptococcus pneumoniae	460
26143	166637		USA	North America	2001	6A	unknown						carriage	nasopharynx	age 0.5-2y		ERR069784	31425	0	12890	Streptococcus pneumoniae	473
26144	174702		USA	North America	2001	6B	unknown						carriage	nasopharynx	age 0.5-2y		ERR069786	32203	0	12457	Streptococcus pneumoniae	639
26145	1996		USA	North America	2001	6A	unknown						carriage	nasopharynx	age 0.5-2y		ERR069732	31415	0	11253	Streptococcus pneumoniae	1360
26146	160986		USA	North America	2001	6E(6Bii)	unknown	PMID 23644493 reported 6B, but updated based on PMID 25972423					carriage	nasopharynx	age 0.5-2y		ERR069782	32200	0	12959	Streptococcus pneumoniae	1536
26147	181272		USA	North America	2001	6A	unknown						carriage	nasopharynx	age 0.5-2y		ERR069788	31427	0	12891	Streptococcus pneumoniae	1876
26148	342672		USA	North America	2001	6E(6Bii)	unknown	PMID 23644493 reported 6A, but updated to 6E(6Bii) based on PMID 25972423					carriage	nasopharynx	age 0.5-2y		ERR069825	31460	0	13699	Streptococcus pneumoniae	1922
26149	110093		USA	North America	2001	6A	unknown						carriage	nasopharynx	age 0.5-2y		ERR069764	33266	0	12712	Streptococcus pneumoniae	1939
26150	436154		USA	North America	2001	6E(6Bii)	unknown	PMID 23644493 reported 6B, but updated based on PMID 25972423					carriage	nasopharynx	age 0.5-2y		ERR065957	32064	0	717	Streptococcus pneumoniae	1954
26153	GA19077	AGPK00000000	USA	North America	2002	6A	unknown						bacteraemia	blood				72876	0	13691	Streptococcus pneumoniae	1296
26157	R34-3026		USA	North America	2004	6A	unknown						carriage	nasopharynx	age 2-3y		ERR065352	31317	0	13229	Streptococcus pneumoniae	242
26158	R34-3171		USA	North America	2004	6A	unknown						carriage	nasopharynx	age 2-3y		ERR067969	31328	0	623	Streptococcus pneumoniae	376
26159	R34-3220		USA	North America	2004	6A	unknown						carriage	nasopharynx	age 2-3y.		ERR069719	32159	1			460
26160	R34-3186		USA	North America	2004	6B	unknown						carriage	nasopharynx	age 3-5y		ERR069685	32137	0	614	Streptococcus pneumoniae	138
26161	R34-3166		USA	North America	2004	6A	unknown						carriage	nasopharynx	age 3-5y		ERR067964	31323	0	11252	Streptococcus pneumoniae	460
26162	R34-3035		USA	North America	2004	6A	unknown						carriage	nasopharynx	age 3-5y		ERR065292	32051	0	11251	Streptococcus pneumoniae	460
26163	R34-3222		USA	North America	2004	6A	unknown						carriage	nasopharynx	age 3-5y		ERR069721	32161	0	11251	Streptococcus pneumoniae	460
26164	R34-3027		USA	North America	2004	6A	unknown						carriage	nasopharynx	age 3-5y		ERR065353	31318	0	12890	Streptococcus pneumoniae	473
26165	R34-3180		USA	North America	2004	6A	unknown						carriage	nasopharynx	age 3-5y		ERR067979	31337	0	12857	Streptococcus pneumoniae	690
26166	R34-3072		USA	North America	2004	6C	unknown						carriage	nasopharynx	age 3-5y		ERR065327	31299	0	11521	Streptococcus pneumoniae	1390
26167	R34-3089		USA	North America	2004	6C	unknown						carriage	nasopharynx	age 3-5y		ERR067994	31343	0	11522	Streptococcus pneumoniae	1390
26168	R34-3041		USA	North America	2004	6C	unknown						carriage	nasopharynx	age 3-5y		ERR065298	32053	0	11533	Streptococcus pneumoniae	1390
26169	R34-3194		USA	North America	2004	6B	unknown						carriage	nasopharynx	age 3-5y		ERR069693	32143	0	11274	Streptococcus pneumoniae	16504
26170	R34-3060		USA	North America	2004	6C	unknown						carriage	nasopharynx	age <0.5y		ERR065316	31289	0	12151	Streptococcus pneumoniae	1379
26171	R34-3168		USA	North America	2004	6A	unknown						carriage	nasopharynx	age 0.5-2y		ERR067966	31325	0	623	Streptococcus pneumoniae	376
26172	R34-3075		USA	North America	2004	6A	unknown						carriage	nasopharynx	age 0.5-2y		ERR065330	31302	0	11251	Streptococcus pneumoniae	460
26173	R34-3018		USA	North America	2004	6A	unknown						carriage	nasopharynx	age 0.5-2y		ERR065344	31311	0	11251	Streptococcus pneumoniae	460
26174	R34-3086		USA	North America	2004	6C	unknown						carriage	nasopharynx	age 0.5-2y		ERR067991	32082	0	11796	Streptococcus pneumoniae	547
26175	R34-3100		USA	North America	2004	6E(6Bii)	unknown	PMID 23644493 reported 6B, but updated based on PMID 25972423					carriage	nasopharynx	age 0.5-2y		ERR068005	31352	0	12857	Streptococcus pneumoniae	690
26176	R34-3053		USA	North America	2004	6C	unknown	PMID 23644493 reported NT, but serotype updated to 6C based on PMID 25972423					carriage	nasopharynx	age 0.5-2y		ERR065309	31282	0	12151	Streptococcus pneumoniae	1379
26177	R34-3125		USA	North America	2004	6C	unknown						carriage	nasopharynx	age 0.5-2y.		ERR068025	31368	1			1390
26178	R34-3092		USA	North America	2004	6C	unknown						carriage	nasopharynx	age 0.5-2y		ERR067997	32084	0	11533	Streptococcus pneumoniae	1390
26179	R34-3151		USA	North America	2004	6A	unknown						carriage	nasopharynx	age 0.5-2y		ERR068043	31382	0	12892	Streptococcus pneumoniae	1876
26180	R34-3211		USA	North America	2004	6A	unknown						carriage	nasopharynx	age 0.5-2y		ERR069710	31410	0	12891	Streptococcus pneumoniae	1876
26181	R34-3210		USA	North America	2004	6A	unknown						carriage	nasopharynx	age 0.5-2y		ERR069709	32154	0	12891	Streptococcus pneumoniae	1876
26182	R34-3201		USA	North America	2004	6A	unknown						carriage	nasopharynx	age 0.5-2y		ERR069700	33259	0	623	Streptococcus pneumoniae	1921
26183	R34-3099		USA	North America	2004	6A	unknown						carriage	nasopharynx	age 0.5-2y		ERR068004	32085	0	12893	Streptococcus pneumoniae	1927
26184	R34-3096		USA	North America	2004	6A	unknown						carriage	nasopharynx	age 0.5-2y		ERR068001	31349	0	12891	Streptococcus pneumoniae	1928
26185	R34-3038		USA	North America	2004	6E(6Bii)	unknown	PMID 23644493 reported 6B, but updated based on PMID 25972423					carriage	nasopharynx	age 0.5-2y		ERR065295	31270	0	12925	Streptococcus pneumoniae	1930
26186	USA22		USA	North America	2005	6C	unknown						bacteraemia	blood			ERR028719	32880	0	13885	Streptococcus pneumoniae	1092
26187	GA47033	AGOA00000000	USA	North America	2005	6C	unknown						bacteraemia	blood				72906	0	12154	Streptococcus pneumoniae	4150
26194	PT8081		USA	North America	2007	6C	unknown						carriage	nasopharynx	age 2-3y		ERR124305	33426	0	12156	Streptococcus pneumoniae	1379
26195	BR1076		USA	North America	2007	6C	unknown						carriage	nasopharynx	age 2-3y		ERR129048	33433	0	12152	Streptococcus pneumoniae	1379
26196	BR1064		USA	North America	2007	6C	unknown						carriage	nasopharynx	age 2-3y		ERR129044	32381	0	13931	Streptococcus pneumoniae	1692
26197	MD5030		USA	North America	2007	6C	unknown						carriage	nasopharynx	age 3-5y		ERR129168	33451	0	614	Streptococcus pneumoniae	138
26198	GL3043		USA	North America	2007	6C	unknown						carriage	nasopharynx	age 3-5y		ERR129115	31549	0	12859	Streptococcus pneumoniae	473
26199	BR1008		USA	North America	2007	6C	unknown						carriage	nasopharynx	age 3-5y		ERR129027	33430	0	12859	Streptococcus pneumoniae	473
26200	NP7028		USA	North America	2007	6C	unknown						carriage	nasopharynx	age 3-5y		ERR124253	32336	0	12098	Streptococcus pneumoniae	1379
26201	GL3032		USA	North America	2007	6C	unknown						carriage	nasopharynx	age 3-5y		ERR129111	32432	0	12151	Streptococcus pneumoniae	1379
26202	PT8114		USA	North America	2007	6C	unknown						carriage	nasopharynx	age 3-5y		ERR124317	31503	0	11522	Streptococcus pneumoniae	1390
26203	ND6135		USA	North America	2007	6C	unknown						carriage	nasopharynx	age 3-5y		ERR124232	32323	0	11522	Streptococcus pneumoniae	1390
26204	ND6046		USA	North America	2007	6C	unknown						carriage	nasopharynx	age 3-5y		ERR129203	32493	0	11522	Streptococcus pneumoniae	1390
26205	CH2090		USA	North America	2007	6A	unknown						carriage	nasopharynx	age 3-5y		ERR129092	32418	0	12891	Streptococcus pneumoniae	1876
26206	NP7029		USA	North America	2007	6C	unknown						carriage	nasopharynx	age <0.5y		ERR124254	32337	0	11533	Streptococcus pneumoniae	1390
26207	LE4007		USA	North America	2007	6A	unknown						carriage	nasopharynx	age <0.5y		ERR129128	32447	0	13688	Streptococcus pneumoniae	1538
26208	MD5037		USA	North America	2007	6B	unknown						carriage	nasopharynx	age 0.5-2y		ERR129172	31561	0	12369	Streptococcus pneumoniae	138
26209	PT8105		USA	North America	2007	6A	unknown						carriage	nasopharynx	age 0.5-2y		ERR124314	31500	0	13687	Streptococcus pneumoniae	376
26210	PT8074		USA	North America	2007	6A	unknown						carriage	nasopharynx	age 0.5-2y		ERR124303	32361	0	623	Streptococcus pneumoniae	376
26211	ND6134		USA	North America	2007	6A	unknown						carriage	nasopharynx	age 0.5-2y		ERR124231	32322	0	12922	Streptococcus pneumoniae	460
26212	ND6119		USA	North America	2007	6C	unknown						carriage	nasopharynx	age 0.5-2y		ERR124223	33392	0	12863	Streptococcus pneumoniae	473
26213	ND6133		USA	North America	2007	6C	unknown						carriage	nasopharynx	age 0.5-2y		ERR124230	32321	0	11796	Streptococcus pneumoniae	547
26214	NP7078		USA	North America	2007	6C	unknown						carriage	nasopharynx	age 0.5-2y		ERR124266	32342	0	12153	Streptococcus pneumoniae	1379
26215	LE4079		USA	North America	2007	6C	unknown						carriage	nasopharynx	age 0.5-2y		ERR129145	32460	0	12154	Streptococcus pneumoniae	1379
26216	ND6110		USA	North America	2007	6C	unknown						carriage	nasopharynx	age 0.5-2y		ERR124217	33388	0	12151	Streptococcus pneumoniae	1379
26217	PT8092		USA	North America	2007	6C	unknown						carriage	nasopharynx	age 0.5-2y		ERR124310	34393	0	12154	Streptococcus pneumoniae	1379
26218	LE4100		USA	North America	2007	6C	unknown						carriage	nasopharynx	age 0.5-2y		ERR129152	31553	0	11522	Streptococcus pneumoniae	1390
26219	MD5031		USA	North America	2007	6C	unknown						carriage	nasopharynx	age 0.5-2y		ERR129169	31559	0	11521	Streptococcus pneumoniae	1390
26220	BR1045		USA	North America	2007	6C	unknown						carriage	nasopharynx	age 0.5-2y		ERR129039	32377	0	11537	Streptococcus pneumoniae	1390
26221	NP7070		USA	North America	2007	6C	unknown						carriage	nasopharynx	age 0.5-2y.		ERR124264	33407	1			1390
26222	ND6012		USA	North America	2007	6C	unknown						carriage	nasopharynx	age 0.5-2y		ERR129194	31565	0	13930	Streptococcus pneumoniae	1692
26225	NP127	AGQC00000000	USA	North America		6A	unknown						carriage					72959	0	13686	Streptococcus pneumoniae	376
26541	SMRU86		Thailand	Asia	2008	1	unknown						carriage	nasopharynx			ERR039645	40118	0	11725	Streptococcus pneumoniae	217
26542	SMRU339		Thailand	Asia	2008	1	unknown						carriage	nasopharynx			ERR048064	82121	0	11725	Streptococcus pneumoniae	217
26543	SMRU512		Thailand	Asia	2008	1	unknown						carriage	nasopharynx			ERR048189	82144	0	11725	Streptococcus pneumoniae	217
26544	SMRU674		Thailand	Asia	2008	1	unknown						carriage	nasopharynx			ERR051484	32957	0	11725	Streptococcus pneumoniae	217
26545	SMRU764		Thailand	Asia	2008	1	unknown						carriage	nasopharynx			ERR052621	82230	0	11725	Streptococcus pneumoniae	217
26546	SMRU3075		Thailand	Asia	2010	1	unknown						carriage	nasopharynx			ERR072224	45000	0	11725	Streptococcus pneumoniae	217
26548	SMRU128		Thailand	Asia	2008	3	unknown						carriage	nasopharynx			ERR047925	109679	0	11830	Streptococcus pneumoniae	8799
26549	SMRU174		Thailand	Asia	2008	3	unknown						carriage	nasopharynx			ERR049108	83244	0	13911	Streptococcus pneumoniae	458
26550	SMRU196		Thailand	Asia	2008	3	unknown						carriage	nasopharynx			ERR050059	83263	0	13204	Streptococcus pneumoniae	4389
26551	SMRU207		Thailand	Asia	2008	3	unknown						carriage	nasopharynx			ERR050070	115502	1			4389
26552	SMRU222		Thailand	Asia	2008	3	unknown						carriage	nasopharynx			ERR049941	113095	0	13186	Streptococcus pneumoniae	4389
26553	SMRU254		Thailand	Asia	2008	3	unknown						carriage	nasopharynx			ERR052591	115513	0	13186	Streptococcus pneumoniae	4389
26557	SMRU338		Thailand	Asia	2008	3	unknown						carriage	nasopharynx			ERR048063	109687	0	13680	Streptococcus pneumoniae	180
26558	SMRU351		Thailand	Asia	2008	3	unknown						carriage	nasopharynx			ERR048076	109688	0	13914	Streptococcus pneumoniae	458
26559	SMRU354		Thailand	Asia	2008	3	unknown						carriage	nasopharynx			ERR048079	83223	0	13911	Streptococcus pneumoniae	458
26563	SMRU439		Thailand	Asia	2008	3	unknown						carriage	nasopharynx			ERR048116	33908	0	13911	Streptococcus pneumoniae	458
26564	SMRU498		Thailand	Asia	2008	3	unknown						carriage	nasopharynx			ERR048175	113760	0	13186	Streptococcus pneumoniae	4389
26565	SMRU543		Thailand	Asia	2008	3	unknown						carriage	nasopharynx			ERR273494	33732	0	13911	Streptococcus pneumoniae	458
26566	SMRU573		Thailand	Asia	2008	3	unknown						carriage	nasopharynx			ERR052646	115519	0	13186	Streptococcus pneumoniae	4389
26567	SMRU650		Thailand	Asia	2008	3	unknown						carriage	nasopharynx			ERR051460	40215	0	13186	Streptococcus pneumoniae	4389
26568	SMRU1059		Thailand	Asia	2008	3	unknown						carriage	nasopharynx			ERR051605	32977	0	13680	Streptococcus pneumoniae	180
26570	SMRU1202		Thailand	Asia	2009	3	unknown						carriage	nasopharynx			ERR054295	82242	0	13186	Streptococcus pneumoniae	4389
26571	SMRU1204		Thailand	Asia	2009	3	unknown						carriage	nasopharynx			ERR054297	82243	0	13186	Streptococcus pneumoniae	4389
26573	SMRU1405		Thailand	Asia	2009	3	unknown						carriage	nasopharynx			ERR054282	111535	0	12173	Streptococcus pneumoniae	6012
26574	SMRU1402		Thailand	Asia	2009	3	unknown						carriage	nasopharynx			ERR054279	115522	0	13186	Streptococcus pneumoniae	4389
26575	SMRU1434		Thailand	Asia	2009	3	unknown						carriage	nasopharynx			ERR056772	82302	0	13186	Streptococcus pneumoniae	4389
26576	SMRU1432		Thailand	Asia	2009	3	unknown						carriage	nasopharynx			ERR056770	113807	0	13186	Streptococcus pneumoniae	4389
26577	SMRU1455		Thailand	Asia	2009	3	unknown						carriage	nasopharynx			ERR056793	109846	0	13680	Streptococcus pneumoniae	180
26578	SMRU1485		Thailand	Asia	2009	3	unknown						carriage	nasopharynx			ERR054434	33112	0	13186	Streptococcus pneumoniae	4389
26579	SMRU1773		Thailand	Asia	2009	3	unknown						carriage	nasopharynx			ERR060001	111451	0	13186	Streptococcus pneumoniae	4389
26580	SMRU1814		Thailand	Asia	2009	3	unknown						carriage	nasopharynx			ERR060018	111445	0	13186	Streptococcus pneumoniae	4389
26581	SMRU2038		Thailand	Asia	2009	3	unknown						carriage	nasopharynx			ERR063831	82379	0	23841	Streptococcus pneumoniae	4389
26582	SMRU2421		Thailand	Asia	2010	3	unknown						carriage	nasopharynx			ERR064159	109958	0	13911	Streptococcus pneumoniae	458
26583	SMRU2628		Thailand	Asia	2010	3	unknown						carriage	nasopharynx			ERR067851	82593	0	13911	Streptococcus pneumoniae	10441
26677	SMRU518		Thailand	Asia	2008	14	unknown						carriage	nasopharynx			ERR048195	82147	0	13110	Streptococcus pneumoniae	4395
26680	SMRU94		Thailand	Asia	2008	14	unknown						carriage	nasopharynx			ERR039653	40119	0	12231	Streptococcus pneumoniae	63
26681	SMRU134		Thailand	Asia	2008	14	unknown						carriage	nasopharynx			ERR047931	111582	0	13110	Streptococcus pneumoniae	4395
26683	SMRU176		Thailand	Asia	2008	14	unknown						carriage	nasopharynx			ERR049110	82159	0	12235	Streptococcus pneumoniae	63
26684	SMRU205		Thailand	Asia	2008	14	unknown						carriage	nasopharynx			ERR050068	111558	0	12231	Streptococcus pneumoniae	63
26685	SMRU228		Thailand	Asia	2008	14	unknown						carriage	nasopharynx			ERR049947	113766	0	12231	Streptococcus pneumoniae	63
26688	SMRU323		Thailand	Asia	2008	14	unknown						carriage	nasopharynx			ERR048048	109684	0	13110	Streptococcus pneumoniae	4395
26689	SMRU324		Thailand	Asia	2008	14	unknown						carriage	nasopharynx			ERR048049	111580	0	13110	Streptococcus pneumoniae	4395
26690	SMRU355		Thailand	Asia	2008	14	unknown						carriage	nasopharynx			ERR048080	83224	0	12231	Streptococcus pneumoniae	63
26691	SMRU360		Thailand	Asia	2008	14	unknown						carriage	nasopharynx			ERR048085	115488	0	12235	Streptococcus pneumoniae	63
26694	SMRU413		Thailand	Asia	2008	14	unknown						carriage	nasopharynx			ERR048090	33898	0	12231	Streptococcus pneumoniae	63
26695	SMRU567		Thailand	Asia	2008	14	unknown						carriage	nasopharynx			ERR052640	18181	0	617	Streptococcus pneumoniae	63
26696	SMRU638		Thailand	Asia	2008	14	unknown						carriage	nasopharynx			ERR273517	33738	0	13110	Streptococcus pneumoniae	4395
26697	SMRU677		Thailand	Asia	2008	14	unknown						carriage	nasopharynx			ERR051487	33930	0	12231	Streptococcus pneumoniae	63
26698	SMRU684		Thailand	Asia	2008	14	unknown						carriage	nasopharynx			ERR051494	109718	0	12231	Streptococcus pneumoniae	63
26699	SMRU758		Thailand	Asia	2008	14	unknown						carriage	nasopharynx			ERR052615	109741	0	12231	Streptococcus pneumoniae	63
26700	SMRU1106		Thailand	Asia	2008	14	unknown						carriage	nasopharynx			ERR051652	44874	0	617	Streptococcus pneumoniae	63
26701	SMRU1234		Thailand	Asia	2009	14	unknown						carriage	nasopharynx			ERR054327	111524	0	12231	Streptococcus pneumoniae	63
26702	SMRU1297		Thailand	Asia	2009	14	unknown						carriage	nasopharynx			ERR054390	111600	0	12231	Streptococcus pneumoniae	63
26703	SMRU1327		Thailand	Asia	2009	14	unknown						carriage	nasopharynx			ERR060035	113836	0	12231	Streptococcus pneumoniae	63
26704	SMRU1394		Thailand	Asia	2009	14	unknown						carriage	nasopharynx			ERR054271	113113	0	13123	Streptococcus pneumoniae	4395
26705	SMRU1399		Thailand	Asia	2009	14	unknown						carriage	nasopharynx			ERR054276	82240	0	12231	Streptococcus pneumoniae	63
26706	SMRU1417		Thailand	Asia	2009	14	unknown						carriage	nasopharynx			ERR056755	109841	0	12231	Streptococcus pneumoniae	63
26707	SMRU1620		Thailand	Asia	2009	14	unknown						carriage	nasopharynx			ERR057818	113815	0	12231	Streptococcus pneumoniae	63
26708	SMRU1680		Thailand	Asia	2009	14	unknown						carriage	nasopharynx			ERR056826	109853	0	12320	Streptococcus pneumoniae	63
26709	SMRU1743		Thailand	Asia	2009	14	unknown						carriage	nasopharynx			ERR056888	82328	0	12235	Streptococcus pneumoniae	63
26711	SMRU3000		Thailand	Asia	2010	14	unknown						carriage	nasopharynx			ERR084226	82728	0	12235	Streptococcus pneumoniae	63
26712	SMRU3031		Thailand	Asia	2010	14	unknown						carriage	nasopharynx			ERR072180	83570	0	12231	Streptococcus pneumoniae	2108
26713	SMRU3043		Thailand	Asia	2010	14	unknown						carriage	nasopharynx			ERR072192	82694	0	12231	Streptococcus pneumoniae	2108
26714	SMRU3078		Thailand	Asia	2010	14	unknown						carriage	nasopharynx			ERR072227	34312	0	12231	Streptococcus pneumoniae	2108
26716	SMRU3089		Thailand	Asia	2010	14	unknown						carriage	nasopharynx			ERR072238	33273	0	12231	Streptococcus pneumoniae	2108
26717	SMRU3090		Thailand	Asia	2010	14	unknown						carriage	nasopharynx			ERR072239	40607	0	12231	Streptococcus pneumoniae	2108
26718	SMRU3117		Thailand	Asia	2010	14	unknown						carriage	nasopharynx			ERR084319	109998	0	12231	Streptococcus pneumoniae	2108
26719	SMRU3121		Thailand	Asia	2010	14	unknown						carriage	nasopharynx			ERR084275	82742	0	12231	Streptococcus pneumoniae	2108
26721	SMRU77		Thailand	Asia	2008	14	unknown						carriage	nasopharynx			ERR039636	82107	0	13110	Streptococcus pneumoniae
26724	SMRU256		Thailand	Asia	2008	14	unknown						carriage	nasopharynx			ERR052593	113783	0	13110	Streptococcus pneumoniae	4395
26727	SMRU446		Thailand	Asia	2008	14	unknown						carriage	nasopharynx			ERR048123	33911	0	13110	Streptococcus pneumoniae	4395
26729	SMRU466		Thailand	Asia	2008	14	unknown						carriage	nasopharynx			ERR048143	82132	0	12231	Streptococcus pneumoniae	63
26731	SMRU471		Thailand	Asia	2008	14	unknown						carriage	nasopharynx			ERR048148	83231	0	12248	Streptococcus pneumoniae	63
26732	SMRU478		Thailand	Asia	2008	14	unknown						carriage	nasopharynx			ERR048155	83233	0	12231	Streptococcus pneumoniae	63
26733	SMRU482		Thailand	Asia	2008	14	unknown						carriage	nasopharynx			ERR048159	111579	0	12231	Streptococcus pneumoniae	63
26734	SMRU486		Thailand	Asia	2008	14	unknown						carriage	nasopharynx			ERR048163	113090	0	12231	Streptococcus pneumoniae	63
26736	SMRU579		Thailand	Asia	2008	14	unknown						carriage	nasopharynx			ERR051413	111557	0	12248	Streptococcus pneumoniae	63
26737	SMRU622		Thailand	Asia	2008	14	unknown						carriage	nasopharynx			ERR051456	109712	0	13112	Streptococcus pneumoniae	4395
26738	SMRU729		Thailand	Asia	2008	14	unknown						carriage	nasopharynx			ERR051539	33939	0	13107	Streptococcus pneumoniae	4395
26739	SMRU740		Thailand	Asia	2008	14	unknown						carriage	nasopharynx			ERR051550	32967	0	13107	Streptococcus pneumoniae	4395
26740	SMRU828		Thailand	Asia	2008	14	unknown						carriage	nasopharynx			ERR056694	109837	0	13107	Streptococcus pneumoniae	4395
26741	SMRU794		Thailand	Asia	2008	14	unknown						carriage	nasopharynx			ERR054534	44928	0	13107	Streptococcus pneumoniae	4395
26742	SMRU837		Thailand	Asia	2008	14	unknown						carriage	nasopharynx			ERR056703	83344	0	12231	Streptococcus pneumoniae	63
26743	SMRU1179		Thailand	Asia	2009	14	unknown						carriage	nasopharynx			ERR054631	111491	0	13107	Streptococcus pneumoniae	4395
26746	SMRU1338		Thailand	Asia	2009	14	unknown						carriage	nasopharynx			ERR060046	113141	0	13107	Streptococcus pneumoniae	4395
26747	SMRU1426		Thailand	Asia	2009	14	unknown						carriage	nasopharynx			ERR056764	82300	1			4395
26749	SMRU1459		Thailand	Asia	2009	14	unknown						carriage	nasopharynx			ERR056797	115557	0	13123	Streptococcus pneumoniae	4395
26751	SMRU1578		Thailand	Asia	2009	14	unknown						carriage	nasopharynx			ERR057776	111475	1			4395
26752	SMRU1662		Thailand	Asia	2009	14	unknown						carriage	nasopharynx			ERR056808	115560	0	13112	Streptococcus pneumoniae	4395
26753	SMRU1674		Thailand	Asia	2009	14	unknown						carriage	nasopharynx			ERR056820	82311	0	13128	Streptococcus pneumoniae	4395
26756	SMRU1826		Thailand	Asia	2009	14	unknown						carriage	nasopharynx			ERR089617	113866	0	13110	Streptococcus pneumoniae	4395
26757	SMRU1760		Thailand	Asia	2009	14	unknown						carriage	nasopharynx			ERR059988	111452	0	12231	Streptococcus pneumoniae	63
26758	SMRU1763		Thailand	Asia	2009	14	unknown						carriage	nasopharynx			ERR059991	113133	0	13123	Streptococcus pneumoniae	4395
26759	SMRU1815		Thailand	Asia	2009	14	unknown						carriage	nasopharynx			ERR060019	109920	0	12235	Streptococcus pneumoniae	63
26761	SMRU1903		Thailand	Asia	2009	14	unknown						carriage	nasopharynx			ERR057884	113125	0	13112	Streptococcus pneumoniae	4395
26764	SMRU2136		Thailand	Asia	2009	14	unknown						carriage	nasopharynx			ERR063929	82418	0	13107	Streptococcus pneumoniae	4395
26765	SMRU1966		Thailand	Asia	2009	14	unknown						carriage	nasopharynx			ERR057947	82361	0	12238	Streptococcus pneumoniae	63
26766	SMRU2170		Thailand	Asia	2009	14	unknown						carriage	nasopharynx			ERR063963	82437	0	13123	Streptococcus pneumoniae	4395
26768	SMRU2080		Thailand	Asia	2009	14	unknown						carriage	nasopharynx			ERR063873	82392	0	13123	Streptococcus pneumoniae	4395
26769	SMRU2130		Thailand	Asia	2009	14	unknown						carriage	nasopharynx			ERR063923	82413	0	13110	Streptococcus pneumoniae	4395
26770	SMRU2452		Thailand	Asia	2010	14	unknown						carriage	nasopharynx			ERR064190	40440	0	12235	Streptococcus pneumoniae	63
26771	SMRU2363		Thailand	Asia	2010	14	unknown						carriage	nasopharynx			ERR066330	82535	0	13123	Streptococcus pneumoniae	4395
26772	SMRU2473		Thailand	Asia	2010	14	unknown						carriage	nasopharynx			ERR064211	82494	0	12235	Streptococcus pneumoniae	63
26773	SMRU2523		Thailand	Asia	2010	14	unknown						carriage	nasopharynx			ERR064028	40428	0	12235	Streptococcus pneumoniae	63
26774	SMRU2527		Thailand	Asia	2010	14	unknown						carriage	nasopharynx			ERR064032	34187	0	13112	Streptococcus pneumoniae	4395
26775	SMRU2550		Thailand	Asia	2010	14	unknown						carriage	nasopharynx			ERR067773	82552	0	12238	Streptococcus pneumoniae	63
26776	SMRU2655		Thailand	Asia	2010	14	unknown						carriage	nasopharynx			ERR066190	111426	0	13112	Streptococcus pneumoniae
26777	SMRU2804		Thailand	Asia	2010	14	unknown						carriage	nasopharynx			ERR069654	55166	0	13112	Streptococcus pneumoniae	4395
26778	SMRU2726		Thailand	Asia	2010	14	unknown						carriage	nasopharynx			ERR064128	113144	0	13112	Streptococcus pneumoniae	4395
26780	SMRU2846		Thailand	Asia	2010	14	unknown						carriage	nasopharynx			ERR067901	82612	0	13112	Streptococcus pneumoniae	4395
26781	SMRU2918		Thailand	Asia	2010	14	unknown						carriage	nasopharynx			ERR067949	83552	0	13112	Streptococcus pneumoniae	4395
26784	SMRU493		Thailand	Asia	2008	14	unknown						carriage	nasopharynx			ERR048170	113758	0	13123	Streptococcus pneumoniae	4395
26786	SMRU888		Thailand	Asia	2008	14	unknown						carriage	nasopharynx			ERR054580	82278	0	13112	Streptococcus pneumoniae	4395
26787	SMRU1201		Thailand	Asia	2009	14	unknown						carriage	nasopharynx			ERR054294	111534	1			4395
26788	SMRU1436		Thailand	Asia	2009	14	unknown						carriage	nasopharynx			ERR056774	113808	0	13141	Streptococcus pneumoniae	4396
26789	SMRU1517		Thailand	Asia	2009	14	unknown						carriage	nasopharynx			ERR054465	82268	0	12231	Streptococcus pneumoniae	63
26790	SMRU2069		Thailand	Asia	2009	14	unknown						carriage	nasopharynx			ERR063862	40408	0	13105	Streptococcus pneumoniae	4396
26791	SMRU2068		Thailand	Asia	2009	14	unknown						carriage	nasopharynx			ERR063861	44946	0	13105	Streptococcus pneumoniae	4396
26792	SMRU1941		Thailand	Asia	2009	14	unknown						carriage	nasopharynx			ERR057922	82355	0	13123	Streptococcus pneumoniae	4395
26793	SMRU1344		Thailand	Asia	2009	14	unknown						carriage	nasopharynx			ERR060052	113142	0	13105	Streptococcus pneumoniae	4396
26794	SMRU1445		Thailand	Asia	2009	14	unknown						carriage	nasopharynx			ERR056783	83361	0	13105	Streptococcus pneumoniae	4396
26795	SMRU2005		Thailand	Asia	2009	14	unknown						carriage	nasopharynx			ERR057986	32033	0	13105	Streptococcus pneumoniae	4396
26796	SMRU2217		Thailand	Asia	2009	14	unknown						carriage	nasopharynx			ERR066208	40489	0	13105	Streptococcus pneumoniae	4396
26797	SMRU2385		Thailand	Asia	2010	14	unknown						carriage	nasopharynx			ERR066352	34270	0	13105	Streptococcus pneumoniae	4396
26798	SMRU2652		Thailand	Asia	2010	14	unknown						carriage	nasopharynx			ERR066187	111427	0	13105	Streptococcus pneumoniae	4396
26799	SMRU3034		Thailand	Asia	2010	14	unknown						carriage	nasopharynx			ERR072183	82687	0	13105	Streptococcus pneumoniae	4396
26800	SMRU3077		Thailand	Asia	2010	14	unknown						carriage	nasopharynx			ERR072226	40602	0	13105	Streptococcus pneumoniae	4396
26801	SMRU3119		Thailand	Asia	2010	14	unknown						carriage	nasopharynx			ERR084321	109999	0	13105	Streptococcus pneumoniae	4396
26804	SMRU1958		Thailand	Asia	2009	14	unknown						carriage	nasopharynx			ERR057939	109895	0	13105	Streptococcus pneumoniae	4396
26805	SMRU1386		Thailand	Asia	2009	14	unknown						carriage	nasopharynx			ERR054263	113793	0	12231	Streptococcus pneumoniae	2108
26806	SMRU1449		Thailand	Asia	2009	14	unknown						carriage	nasopharynx			ERR056787	115553	0	12231	Streptococcus pneumoniae	63
26807	SMRU1486		Thailand	Asia	2009	14	unknown						carriage	nasopharynx			ERR054435	82261	0	12231	Streptococcus pneumoniae	63
26808	SMRU1581		Thailand	Asia	2009	14	unknown						carriage	nasopharynx			ERR057779	115570	0	12231	Streptococcus pneumoniae	63
26809	SMRU1524		Thailand	Asia	2009	14	unknown						carriage	nasopharynx			ERR054472	113803	0	12231	Streptococcus pneumoniae	63
26810	SMRU1614		Thailand	Asia	2009	14	unknown						carriage	nasopharynx			ERR057812	109874	0	12235	Streptococcus pneumoniae	63
26811	SMRU1682		Thailand	Asia	2009	14	unknown						carriage	nasopharynx			ERR056828	115564	0	12231	Streptococcus pneumoniae	63
26812	SMRU2255		Thailand	Asia	2009	14	unknown						carriage	nasopharynx			ERR084273	40615	0	12231	Streptococcus pneumoniae	2108
26813	SMRU2289		Thailand	Asia	2010	14	unknown						carriage	nasopharynx			ERR066256	34263	0	12231	Streptococcus pneumoniae	2108
26814	SMRU2394		Thailand	Asia	2010	14	unknown						carriage	nasopharynx			ERR066361	55955	1			2108
26815	SMRU3150		Thailand	Asia	2010	14	unknown						carriage	nasopharynx			ERR064055	82460	0	12231	Streptococcus pneumoniae	2108
26816	SMRU3152		Thailand	Asia	2010	14	unknown						carriage	nasopharynx			ERR064057	83460	1			2108
26817	SMRU2512		Thailand	Asia	2010	14	unknown						carriage	nasopharynx			ERR064017	82454	0	12249	Streptococcus pneumoniae	63
26819	SMRU2859		Thailand	Asia	2010	14	unknown						carriage	nasopharynx			ERR067866	82602	0	12235	Streptococcus pneumoniae	63
26820	SMRU2555		Thailand	Asia	2010	14	unknown						carriage	nasopharynx			ERR067778	83512	0	12231	Streptococcus pneumoniae	2108
26821	SMRU2860		Thailand	Asia	2010	14	unknown						carriage	nasopharynx			ERR067867	82603	0	12235	Streptococcus pneumoniae	63
26822	SMRU2657		Thailand	Asia	2010	14	unknown						carriage	nasopharynx			ERR066192	82505	0	12231	Streptococcus pneumoniae	2108
26823	SMRU2665		Thailand	Asia	2010	14	unknown						carriage	nasopharynx			ERR064067	113844	0	12231	Streptococcus pneumoniae	2108
26824	SMRU3155		Thailand	Asia	2010	14	unknown						carriage	nasopharynx	rMLST_Missing=1 (BACT000060).		ERR064060	82464	1			2108
26825	SMRU2757		Thailand	Asia	2010	14	unknown						carriage	nasopharynx			ERR069607	82648	0	12235	Streptococcus pneumoniae	63
26826	SMRU2769		Thailand	Asia	2010	14	unknown						carriage	nasopharynx			ERR069619	83563	0	12231	Streptococcus pneumoniae	2108
26827	SMRU2784		Thailand	Asia	2010	14	unknown						carriage	nasopharynx			ERR069634	82663	0	12235	Streptococcus pneumoniae	63
26828	SMRU2840		Thailand	Asia	2010	14	unknown						carriage	nasopharynx			ERR067895	40531	1			2108
26829	SMRU3158		Thailand	Asia	2010	14	unknown						carriage	nasopharynx			ERR064063	82466	0	12231	Streptococcus pneumoniae	2108
26830	SMRU2848		Thailand	Asia	2010	14	unknown						carriage	nasopharynx			ERR067903	34276	0	12231	Streptococcus pneumoniae	2108
26831	SMRU2849		Thailand	Asia	2010	14	unknown						carriage	nasopharynx			ERR067904	34277	0	12235	Streptococcus pneumoniae	63
26832	SMRU2916		Thailand	Asia	2010	14	unknown						carriage	nasopharynx			ERR067947	83551	0	12231	Streptococcus pneumoniae	2108
26833	SMRU3159		Thailand	Asia	2010	14	unknown						carriage	nasopharynx			ERR064064	82467	0	12231	Streptococcus pneumoniae	2108
26834	SMRU2980		Thailand	Asia	2010	14	unknown						carriage	nasopharynx			ERR084206	109984	0	12231	Streptococcus pneumoniae	2108
26835	SMRU2976		Thailand	Asia	2010	14	unknown						carriage	nasopharynx			ERR084202	113860	0	12231	Streptococcus pneumoniae	2108
26836	SMRU2986		Thailand	Asia	2010	14	unknown						carriage	nasopharynx			ERR084212	113861	0	12231	Streptococcus pneumoniae	2108
26837	SMRU2989		Thailand	Asia	2010	14	unknown						carriage	nasopharynx			ERR084215	82723	0	12231	Streptococcus pneumoniae	10413
26838	SMRU2994		Thailand	Asia	2010	14	unknown						carriage	nasopharynx			ERR084220	109985	0	12231	Streptococcus pneumoniae	2108
26839	SMRU3023		Thailand	Asia	2010	14	unknown						carriage	nasopharynx			ERR084249	109991	0	12231	Streptococcus pneumoniae	2108
26840	SMRU3028		Thailand	Asia	2010	14	unknown						carriage	nasopharynx			ERR072177	44999	0	12231	Streptococcus pneumoniae	2108
26841	SMRU3027		Thailand	Asia	2010	14	unknown						carriage	nasopharynx			ERR072176	109971	0	12231	Streptococcus pneumoniae	2108
26842	SMRU3110		Thailand	Asia	2010	14	unknown						carriage	nasopharynx			ERR084312	82759	0	12249	Streptococcus pneumoniae	63
26843	SMRU3160		Thailand	Asia	2010	14	unknown						carriage	nasopharynx			ERR064065	82468	0	12231	Streptococcus pneumoniae	2108
26844	SMRU3132		Thailand	Asia	2010	14	unknown						carriage	nasopharynx			ERR084286	82749	0	12231	Streptococcus pneumoniae	2108
27147	SMRU60		Thailand	Asia	2008	11A	unknown						carriage	nasopharynx			ERR039619	82100	0	11416	Streptococcus pneumoniae	99
27148	SMRU61		Thailand	Asia	2008	11A	unknown						carriage	nasopharynx			ERR039620	82101	0	11416	Streptococcus pneumoniae	99
27149	SMRU75		Thailand	Asia	2008	11A	unknown						carriage	nasopharynx			ERR039634	40117	0	11416	Streptococcus pneumoniae	99
27150	SMRU84		Thailand	Asia	2008	11A	unknown						carriage	nasopharynx			ERR039643	109675	0	11416	Streptococcus pneumoniae	99
27151	SMRU173		Thailand	Asia	2008	11A	unknown						carriage	nasopharynx			ERR049107	33916	0	11403	Streptococcus pneumoniae	99
27152	SMRU183		Thailand	Asia	2008	11A	unknown						carriage	nasopharynx			ERR049117	40195	0	11403	Streptococcus pneumoniae	99
27153	SMRU200		Thailand	Asia	2008	11A	unknown						carriage	nasopharynx			ERR050063	111560	1			99
27154	SMRU199		Thailand	Asia	2008	11A	unknown						carriage	nasopharynx			ERR050062	115501	0	11416	Streptococcus pneumoniae	99
27155	SMRU3098		Thailand	Asia	2008	11A	unknown						carriage	nasopharynx			ERR084300	109992	0	11416	Streptococcus pneumoniae	99
27156	SMRU249		Thailand	Asia	2008	11A	unknown						carriage	nasopharynx			ERR052586	82224	0	11416	Streptococcus pneumoniae	99
27162	SMRU453		Thailand	Asia	2008	11A	unknown						carriage	nasopharynx			ERR048130	40186	0	11416	Streptococcus pneumoniae	99
27163	SMRU475		Thailand	Asia	2008	11A	unknown						carriage	nasopharynx			ERR048152	82137	0	11416	Streptococcus pneumoniae	99
27164	SMRU488		Thailand	Asia	2008	11A	unknown						carriage	nasopharynx			ERR048165	113755	0	11416	Streptococcus pneumoniae	99
27166	SMRU554		Thailand	Asia	2008	11A	unknown						carriage	nasopharynx			ERR052627	109746	0	11403	Streptococcus pneumoniae	99
27167	SMRU3105		Thailand	Asia	2008	11A	unknown						carriage	nasopharynx			ERR084307	109996	0	11417	Streptococcus pneumoniae	99
27168	SMRU637		Thailand	Asia	2008	11A	unknown						carriage	nasopharynx			ERR273516	32689	0	11403	Streptococcus pneumoniae	99
27169	SMRU775		Thailand	Asia	2008	11A	unknown						carriage	nasopharynx			ERR054515	33114	0	11403	Streptococcus pneumoniae	99
27174	SMRU780		Thailand	Asia	2008	11A	unknown						carriage	nasopharynx			ERR054520	34118	0	11417	Streptococcus pneumoniae	99
27175	SMRU1068		Thailand	Asia	2008	11A	unknown						carriage	nasopharynx			ERR051614	44871	0	11416	Streptococcus pneumoniae	99
27176	SMRU1070		Thailand	Asia	2008	11A	unknown						carriage	nasopharynx			ERR051616	40236	0	11416	Streptococcus pneumoniae	99
27178	SMRU1118		Thailand	Asia	2009	11A	unknown						carriage	nasopharynx			ERR051664	55133	0	11416	Streptococcus pneumoniae	99
27179	SMRU1213		Thailand	Asia	2009	11A	unknown						carriage	nasopharynx			ERR054306	111531	0	11416	Streptococcus pneumoniae	99
27180	SMRU1441		Thailand	Asia	2009	11A	unknown						carriage	nasopharynx			ERR056779	109845	0	11416	Streptococcus pneumoniae	99
27181	SMRU1541		Thailand	Asia	2009	11A	unknown						carriage	nasopharynx			ERR054489	83323	0	11416	Streptococcus pneumoniae	99
27183	SMRU1896		Thailand	Asia	2009	11A	unknown						carriage	nasopharynx			ERR057877	82349	0	11416	Streptococcus pneumoniae	99
27184	SMRU1905		Thailand	Asia	2009	11A	unknown						carriage	nasopharynx			ERR057886	111466	0	11416	Streptococcus pneumoniae	10480
27185	SMRU1904		Thailand	Asia	2009	11A	unknown						carriage	nasopharynx			ERR057885	113126	0	11416	Streptococcus pneumoniae	10480
27186	SMRU1962		Thailand	Asia	2009	11A	unknown						carriage	nasopharynx			ERR057943	34158	1			99
27187	SMRU2151		Thailand	Asia	2009	11A	unknown						carriage	nasopharynx			ERR063944	82424	0	11416	Streptococcus pneumoniae	99
27189	SMRU2246		Thailand	Asia	2009	11A	unknown						carriage	nasopharynx			ERR084264	82736	0	13564	Streptococcus pneumoniae	99
27190	SMRU2311		Thailand	Asia	2010	11A	unknown						carriage	nasopharynx			ERR066278	83492	0	11416	Streptococcus pneumoniae	99
27192	SMRU2335		Thailand	Asia	2010	11A	unknown						carriage	nasopharynx			ERR066302	83496	0	11403	Streptococcus pneumoniae	99
27193	SMRU2366		Thailand	Asia	2010	11A	unknown						carriage	nasopharynx			ERR066333	55160	0	11403	Streptococcus pneumoniae	99
27195	SMRU2420		Thailand	Asia	2010	11A	unknown						carriage	nasopharynx			ERR064158	109957	0	11403	Streptococcus pneumoniae	99
27196	SMRU2600		Thailand	Asia	2010	11A	unknown						carriage	nasopharynx			ERR067823	82577	0	11416	Streptococcus pneumoniae	99
27198	SMRU2945		Thailand	Asia	2010	11A	unknown						carriage	nasopharynx			ERR084171	55963	0	11416	Streptococcus pneumoniae	10480
27199	SMRU2968		Thailand	Asia	2010	11A	unknown						carriage	nasopharynx			ERR084194	111417	0	11416	Streptococcus pneumoniae	99
27200	SMRU3055		Thailand	Asia	2010	11A	unknown						carriage	nasopharynx			ERR072204	40599	0	11416	Streptococcus pneumoniae	99
27201	SMRU3001		Thailand	Asia	2010	11A	unknown						carriage	nasopharynx			ERR084227	82729	0	11416	Streptococcus pneumoniae	99
27203	SMRU1320		Thailand	Asia	2009	15A	unknown						carriage	nasopharynx			ERR054413	111507	0	11481	Streptococcus pneumoniae	4899
27204	SMRU1947		Thailand	Asia	2009	15A	unknown						carriage	nasopharynx			ERR057928	109893	0	11285	Streptococcus pneumoniae	16505
27206	SMRU317		Thailand	Asia	2008	15A	unknown						carriage	nasopharynx			ERR048042	82116	0	13183	Streptococcus pneumoniae	4965
27210	SMRU768		Thailand	Asia	2008	15A	unknown						carriage	nasopharynx			ERR052625	109744	0	13183	Streptococcus pneumoniae	4965
27211	SMRU971		Thailand	Asia	2008	15A	unknown						carriage	nasopharynx			ERR050042	113102	0	11698	Streptococcus pneumoniae	3058
27212	SMRU987		Thailand	Asia	2008	15A	unknown						carriage	nasopharynx			ERR051557	32969	0	13183	Streptococcus pneumoniae	4965
27213	SMRU1514		Thailand	Asia	2008	15A	unknown						carriage	nasopharynx			ERR054462	109809	0	13183	Streptococcus pneumoniae	4965
27214	SMRU1030		Thailand	Asia	2008	15A	unknown						carriage	nasopharynx			ERR273549	31732	0	13183	Streptococcus pneumoniae	4965
27216	SMRU1170		Thailand	Asia	2009	15A	unknown						carriage	nasopharynx			ERR054622	109827	0	11698	Streptococcus pneumoniae	3058
27217	SMRU1241		Thailand	Asia	2009	15A	unknown						carriage	nasopharynx			ERR054334	109782	0	13183	Streptococcus pneumoniae	4965
27218	SMRU1382		Thailand	Asia	2009	15A	unknown						carriage	nasopharynx			ERR054259	113792	0	13194	Streptococcus pneumoniae	10425
27219	SMRU1471		Thailand	Asia	2009	15A	unknown						carriage	nasopharynx			ERR054420	40345	0	13194	Streptococcus pneumoniae	10425
27220	SMRU1534		Thailand	Asia	2009	15A	unknown						carriage	nasopharynx			ERR054482	82271	0	13183	Streptococcus pneumoniae	4965
27221	SMRU1542		Thailand	Asia	2009	15A	unknown						carriage	nasopharynx			ERR054490	82272	0	13183	Streptococcus pneumoniae	4965
27222	SMRU1635		Thailand	Asia	2009	15A	unknown						carriage	nasopharynx			ERR059959	113129	0	13183	Streptococcus pneumoniae	4965
27223	SMRU1650		Thailand	Asia	2009	15A	unknown						carriage	nasopharynx			ERR059974	115578	0	13183	Streptococcus pneumoniae	4965
27224	SMRU1659		Thailand	Asia	2009	15A	unknown						carriage	nasopharynx			ERR056805	109849	0	13183	Streptococcus pneumoniae	10423
27225	SMRU1690		Thailand	Asia	2009	15A	unknown						carriage	nasopharynx			ERR056836	82313	0	13183	Streptococcus pneumoniae	4965
27226	SMRU1701		Thailand	Asia	2009	15A	unknown						carriage	nasopharynx			ERR056847	115566	0	13183	Streptococcus pneumoniae	4965
27227	SMRU1886		Thailand	Asia	2009	15A	unknown						carriage	nasopharynx			ERR057867	109884	0	13183	Streptococcus pneumoniae	4965
27228	SMRU2070		Thailand	Asia	2009	15A	unknown						carriage	nasopharynx			ERR063863	34172	0	13183	Streptococcus pneumoniae	4965
27229	SMRU1931		Thailand	Asia	2009	15A	unknown						carriage	nasopharynx			ERR057912	34154	0	13183	Streptococcus pneumoniae	4965
27230	SMRU2086		Thailand	Asia	2009	15A	unknown						carriage	nasopharynx			ERR063879	82395	0	13183	Streptococcus pneumoniae	4965
27231	SMRU2087		Thailand	Asia	2009	15A	unknown						carriage	nasopharynx			ERR063880	82396	0	13183	Streptococcus pneumoniae	4965
27232	SMRU1970		Thailand	Asia	2009	15A	unknown						carriage	nasopharynx			ERR057951	82363	0	13183	Streptococcus pneumoniae	4965
27233	SMRU1991		Thailand	Asia	2009	15A	unknown						carriage	nasopharynx			ERR057972	109899	0	13183	Streptococcus pneumoniae	4965
27235	SMRU2128		Thailand	Asia	2009	15A	unknown						carriage	nasopharynx			ERR063921	83437	0	13183	Streptococcus pneumoniae	10423
27236	SMRU2160		Thailand	Asia	2009	15A	unknown						carriage	nasopharynx			ERR063953	83447	0	13183	Streptococcus pneumoniae	4965
27237	SMRU2258		Thailand	Asia	2009	15A	unknown						carriage	nasopharynx			ERR066225	34249	0	23884	Streptococcus pneumoniae	4965
27238	SMRU2425		Thailand	Asia	2010	15A	unknown						carriage	nasopharynx			ERR064163	44962	0	13280	Streptococcus pneumoniae	4965
27239	SMRU2451		Thailand	Asia	2010	15A	unknown						carriage	nasopharynx			ERR064189	40439	0	13183	Streptococcus pneumoniae	4965
27240	SMRU2485		Thailand	Asia	2010	15A	unknown						carriage	nasopharynx			ERR064223	83481	0	13183	Streptococcus pneumoniae	4965
27241	SMRU2499		Thailand	Asia	2010	15A	unknown						carriage	nasopharynx			ERR064004	82449	0	13202	Streptococcus pneumoniae	3058
27242	SMRU2508		Thailand	Asia	2010	15A	unknown						carriage	nasopharynx			ERR064013	83457	0	13183	Streptococcus pneumoniae	4965
27243	SMRU2551		Thailand	Asia	2010	15A	unknown						carriage	nasopharynx			ERR067774	82553	0	13280	Streptococcus pneumoniae	4965
27244	SMRU2570		Thailand	Asia	2010	15A	unknown						carriage	nasopharynx			ERR067793	82561	0	13183	Streptococcus pneumoniae	4965
27245	SMRU2572		Thailand	Asia	2010	15A	unknown						carriage	nasopharynx			ERR067795	82563	0	13202	Streptococcus pneumoniae	3058
27246	SMRU2586		Thailand	Asia	2010	15A	unknown						carriage	nasopharynx			ERR067809	82570	0	13183	Streptococcus pneumoniae	4965
27247	SMRU2632		Thailand	Asia	2010	15A	unknown						carriage	nasopharynx			ERR067855	82595	0	13280	Streptococcus pneumoniae	4965
27248	SMRU2667		Thailand	Asia	2010	15A	unknown						carriage	nasopharynx			ERR064069	109941	0	13202	Streptococcus pneumoniae	3058
27249	SMRU2684		Thailand	Asia	2010	15A	unknown						carriage	nasopharynx			ERR064086	83465	0	13183	Streptococcus pneumoniae	4965
27250	SMRU2717		Thailand	Asia	2010	15A	unknown						carriage	nasopharynx			ERR064119	83471	0	13183	Streptococcus pneumoniae	4965
27251	SMRU2721		Thailand	Asia	2010	15A	unknown						carriage	nasopharynx			ERR064123	82474	0	13183	Streptococcus pneumoniae	4965
27252	SMRU2792		Thailand	Asia	2010	15A	unknown						carriage	nasopharynx			ERR069642	82665	0	13183	Streptococcus pneumoniae	4965
27253	SMRU3003		Thailand	Asia	2010	15A	unknown						carriage	nasopharynx			ERR084229	83591	0	13202	Streptococcus pneumoniae	3058
27254	SMRU2872		Thailand	Asia	2010	15A	unknown						carriage	nasopharynx			ERR067879	82606	0	13183	Streptococcus pneumoniae	4965
27255	SMRU3009		Thailand	Asia	2010	15A	unknown						carriage	nasopharynx			ERR084235	83593	0	13202	Streptococcus pneumoniae	3058
27256	SMRU2897		Thailand	Asia	2010	15A	unknown						carriage	nasopharynx			ERR067928	82623	0	13183	Streptococcus pneumoniae	4965
27257	SMRU3067		Thailand	Asia	2010	15A	unknown						carriage	nasopharynx			ERR072216	40600	0	13183	Streptococcus pneumoniae	4965
27258	SMRU3073		Thailand	Asia	2010	15A	unknown						carriage	nasopharynx			ERR072222	40601	0	13183	Streptococcus pneumoniae	4965
27259	SMRU3086		Thailand	Asia	2010	15A	unknown						carriage	nasopharynx			ERR072235	40605	0	13183	Streptococcus pneumoniae	4965
27261	SMRU742		Thailand	Asia	2008	15BC	unknown						carriage	nasopharynx			ERR051552	33942	0	11301	Streptococcus pneumoniae	1961
27264	SMRU1759		Thailand	Asia	2009	15BC	unknown						carriage	nasopharynx			ERR059987	109909	0	11304	Streptococcus pneumoniae	1961
27265	SMRU2851		Thailand	Asia	2010	15BC	unknown						carriage	nasopharynx			ERR067906	83543	0	11305	Streptococcus pneumoniae	1961
27266	SMRU3084		Thailand	Asia	2010	15BC	unknown						carriage	nasopharynx			ERR072233	34315	1			1961
27268	SMRU2042		Thailand	Asia	2009	15BC	unknown						carriage	nasopharynx			ERR063835	34171	0	11285	Streptococcus pneumoniae	16505
27269	SMRU58		Thailand	Asia	2008	15BC	unknown						carriage	nasopharynx			ERR039617	40115	0	11910	Streptococcus pneumoniae	4209
27270	SMRU120		Thailand	Asia	2008	15BC	unknown						carriage	nasopharynx			ERR047917	113741	0	11910	Streptococcus pneumoniae	4209
27271	SMRU127		Thailand	Asia	2008	15BC	unknown						carriage	nasopharynx			ERR047924	113744	0	11389	Streptococcus pneumoniae	4209
27273	SMRU211		Thailand	Asia	2008	15BC	unknown						carriage	nasopharynx			ERR050074	115504	0	11910	Streptococcus pneumoniae	4209
27276	SMRU425		Thailand	Asia	2008	15BC	unknown						carriage	nasopharynx			ERR048102	40176	0	11389	Streptococcus pneumoniae	4209
27277	SMRU450		Thailand	Asia	2008	15BC	unknown						carriage	nasopharynx			ERR048127	40184	0	11389	Streptococcus pneumoniae	4209
27278	SMRU3101		Thailand	Asia	2008	15BC	unknown						carriage	nasopharynx			ERR084303	109995	0	11478	Streptococcus pneumoniae	4209
27280	SMRU752		Thailand	Asia	2008	15BC	unknown						carriage	nasopharynx			ERR052609	115516	0	11478	Streptococcus pneumoniae	4209
27283	SMRU1112		Thailand	Asia	2008	15BC	unknown						carriage	nasopharynx			ERR051658	44875	0	11389	Streptococcus pneumoniae	4209
27284	SMRU1137		Thailand	Asia	2009	15BC	unknown						carriage	nasopharynx			ERR054589	111497	0	11389	Streptococcus pneumoniae	4209
27285	SMRU1143		Thailand	Asia	2009	15BC	unknown						carriage	nasopharynx			ERR054595	83329	0	11389	Streptococcus pneumoniae	4209
27286	SMRU1212		Thailand	Asia	2009	15BC	unknown						carriage	nasopharynx			ERR054305	113115	0	11389	Streptococcus pneumoniae	4209
27287	SMRU1309		Thailand	Asia	2009	15BC	unknown						carriage	nasopharynx			ERR054402	109802	0	11389	Streptococcus pneumoniae	4209
27288	SMRU1323		Thailand	Asia	2009	15BC	unknown						carriage	nasopharynx			ERR060031	113835	1			4209
27289	SMRU1424		Thailand	Asia	2009	15BC	unknown						carriage	nasopharynx			ERR056762	82299	0	11389	Streptococcus pneumoniae	4209
27290	SMRU1435		Thailand	Asia	2009	15BC	unknown						carriage	nasopharynx			ERR056773	109843	0	11477	Streptococcus pneumoniae	4209
27291	SMRU1442		Thailand	Asia	2009	15BC	unknown						carriage	nasopharynx			ERR056780	115551	0	11389	Streptococcus pneumoniae	4209
27294	SMRU1489		Thailand	Asia	2009	15BC	unknown						carriage	nasopharynx			ERR054438	82262	0	11389	Streptococcus pneumoniae	4209
27295	SMRU1496		Thailand	Asia	2009	15BC	unknown						carriage	nasopharynx			ERR054444	83312	0	11389	Streptococcus pneumoniae	4209
27297	SMRU1624		Thailand	Asia	2009	15BC	unknown						carriage	nasopharynx			ERR057822	113817	0	11433	Streptococcus pneumoniae	4209
27298	SMRU1636		Thailand	Asia	2009	15BC	unknown						carriage	nasopharynx			ERR059960	111455	0	11389	Streptococcus pneumoniae	4209
27299	SMRU1646		Thailand	Asia	2009	15BC	unknown						carriage	nasopharynx			ERR059970	113828	0	11477	Streptococcus pneumoniae	4209
27300	SMRU1693		Thailand	Asia	2009	15BC	unknown						carriage	nasopharynx			ERR056839	111479	0	11304	Streptococcus pneumoniae	1961
27304	SMRU1798		Thailand	Asia	2009	15BC	unknown						carriage	nasopharynx			ERR063807	115583	0	11389	Streptococcus pneumoniae	4209
27305	SMRU1822		Thailand	Asia	2009	15BC	unknown						carriage	nasopharynx			ERR060026	111443	0	11389	Streptococcus pneumoniae	4209
27309	SMRU1988		Thailand	Asia	2009	15BC	unknown						carriage	nasopharynx			ERR057969	111457	0	11476	Streptococcus pneumoniae	4209
27310	SMRU2081		Thailand	Asia	2009	15BC	unknown						carriage	nasopharynx			ERR063874	82393	0	23844	Streptococcus pneumoniae	16506
27311	SMRU2101		Thailand	Asia	2009	15BC	unknown						carriage	nasopharynx			ERR063894	40411	0	11389	Streptococcus pneumoniae	4209
27312	SMRU2295		Thailand	Asia	2010	15BC	unknown						carriage	nasopharynx			ERR066262	44980	0	11389	Streptococcus pneumoniae	4209
27314	SMRU2301		Thailand	Asia	2010	15BC	unknown						carriage	nasopharynx			ERR066268	34266	0	23844	Streptococcus pneumoniae	16506
27315	SMRU2312		Thailand	Asia	2010	15BC	unknown						carriage	nasopharynx			ERR066279	109965	0	11389	Streptococcus pneumoniae	4209
27316	SMRU2400		Thailand	Asia	2010	15BC	unknown						carriage	nasopharynx			ERR066367	109968	0	11389	Streptococcus pneumoniae	4209
27317	SMRU2403		Thailand	Asia	2010	15BC	unknown						carriage	nasopharynx			ERR064141	82477	0	11433	Streptococcus pneumoniae	4209
27319	SMRU2534		Thailand	Asia	2010	15BC	unknown						carriage	nasopharynx			ERR064039	34190	0	11389	Streptococcus pneumoniae	4209
27320	SMRU2577		Thailand	Asia	2010	15BC	unknown						carriage	nasopharynx			ERR067800	83519	0	11389	Streptococcus pneumoniae	4209
27321	SMRU2607		Thailand	Asia	2010	15BC	unknown						carriage	nasopharynx			ERR067830	82581	0	11389	Streptococcus pneumoniae	4209
27322	SMRU2608		Thailand	Asia	2010	15BC	unknown						carriage	nasopharynx			ERR067831	82582	0	11389	Streptococcus pneumoniae	4209
27323	SMRU2634		Thailand	Asia	2010	15BC	unknown						carriage	nasopharynx			ERR067857	82597	0	11389	Streptococcus pneumoniae	4209
27324	SMRU2649		Thailand	Asia	2010	15BC	unknown						carriage	nasopharynx			ERR066184	83484	0	11389	Streptococcus pneumoniae	4209
27325	SMRU2651		Thailand	Asia	2010	15BC	unknown						carriage	nasopharynx			ERR066186	115597	0	11389	Streptococcus pneumoniae	6829
27326	SMRU2672		Thailand	Asia	2010	15BC	unknown						carriage	nasopharynx			ERR064074	113845	0	11389	Streptococcus pneumoniae	4209
27327	SMRU2730		Thailand	Asia	2010	15BC	unknown						carriage	nasopharynx			ERR064132	113854	0	11389	Streptococcus pneumoniae	4209
27329	SMRU2790		Thailand	Asia	2010	15BC	unknown						carriage	nasopharynx			ERR069640	82664	0	11301	Streptococcus pneumoniae	1961
27332	SMRU2842		Thailand	Asia	2010	15BC	unknown						carriage	nasopharynx			ERR067897	40532	0	11389	Streptococcus pneumoniae	4209
27334	SMRU2861		Thailand	Asia	2010	15BC	unknown						carriage	nasopharynx			ERR067868	34272	0	11389	Streptococcus pneumoniae	4209
27336	SMRU2907		Thailand	Asia	2010	15BC	unknown						carriage	nasopharynx			ERR067938	83550	0	11389	Streptococcus pneumoniae	4209
27338	SMRU2484		Thailand	Asia	2010	15BC	unknown						carriage	nasopharynx			ERR064222	83480	0	11301	Streptococcus pneumoniae	1961
27342	SMRU649		Thailand	Asia	2008	15BC	unknown						carriage	nasopharynx			ERR051459	83273	0	11389	Streptococcus pneumoniae	4209
27345	SMRU1127		Thailand	Asia	2009	15BC	unknown						carriage	nasopharynx			ERR051673	44876	0	11389	Streptococcus pneumoniae	4209
27346	SMRU1207		Thailand	Asia	2009	15BC	unknown						carriage	nasopharynx			ERR054300	111533	0	11389	Streptococcus pneumoniae	4209
27347	SMRU1221		Thailand	Asia	2009	15BC	unknown						carriage	nasopharynx			ERR054314	111528	0	11418	Streptococcus pneumoniae	4209
27348	SMRU1280		Thailand	Asia	2009	15BC	unknown						carriage	nasopharynx			ERR054373	109792	0	11389	Streptococcus pneumoniae	4209
27349	SMRU1565		Thailand	Asia	2009	15BC	unknown						carriage	nasopharynx			ERR057763	109868	0	11389	Streptococcus pneumoniae	4209
27350	SMRU1478		Thailand	Asia	2009	15BC	unknown						carriage	nasopharynx			ERR054427	34111	0	11415	Streptococcus pneumoniae	4209
27351	SMRU1499		Thailand	Asia	2009	15BC	unknown						carriage	nasopharynx			ERR054447	83313	0	11433	Streptococcus pneumoniae	4209
27352	SMRU1512		Thailand	Asia	2009	15BC	unknown						carriage	nasopharynx			ERR054460	82265	0	11389	Streptococcus pneumoniae	4209
27353	SMRU1538		Thailand	Asia	2009	15BC	unknown						carriage	nasopharynx			ERR054486	109811	0	11475	Streptococcus pneumoniae	4209
27354	SMRU1539		Thailand	Asia	2009	15BC	unknown						carriage	nasopharynx			ERR054487	109812	0	11476	Streptococcus pneumoniae	4209
27355	SMRU1606		Thailand	Asia	2009	15BC	unknown						carriage	nasopharynx			ERR057804	82340	0	11389	Streptococcus pneumoniae	4209
27356	SMRU1825		Thailand	Asia	2009	15BC	unknown						carriage	nasopharynx			ERR089616	113865	0	11475	Streptococcus pneumoniae	4209
27357	SMRU1827		Thailand	Asia	2009	15BC	unknown						carriage	nasopharynx			ERR089618	113867	0	11389	Streptococcus pneumoniae	4209
27358	SMRU2150		Thailand	Asia	2009	15BC	unknown						carriage	nasopharynx			ERR063943	83444	0	11389	Streptococcus pneumoniae	4209
27360	SMRU1945		Thailand	Asia	2009	15BC	unknown						carriage	nasopharynx			ERR057926	109892	0	11389	Streptococcus pneumoniae	4209
27361	SMRU2132		Thailand	Asia	2009	15BC	unknown						carriage	nasopharynx			ERR063925	82415	0	11433	Streptococcus pneumoniae	4209
27363	SMRU2060		Thailand	Asia	2009	15BC	unknown						carriage	nasopharynx			ERR063853	83424	1			4209
27364	SMRU2129		Thailand	Asia	2009	15BC	unknown						carriage	nasopharynx			ERR063922	83438	0	11433	Streptococcus pneumoniae	4209
27365	SMRU2181		Thailand	Asia	2009	15BC	unknown						carriage	nasopharynx			ERR063974	82442	0	11389	Streptococcus pneumoniae	4209
27366	SMRU2204		Thailand	Asia	2009	15BC	unknown						carriage	nasopharynx			ERR063997	55153	0	11389	Streptococcus pneumoniae	4209
27368	SMRU2397		Thailand	Asia	2010	15BC	unknown						carriage	nasopharynx			ERR066364	82547	0	11389	Streptococcus pneumoniae	4209
27369	SMRU2432		Thailand	Asia	2010	15BC	unknown						carriage	nasopharynx			ERR064170	44963	0	11433	Streptococcus pneumoniae	4209
27370	SMRU2476		Thailand	Asia	2010	15BC	unknown						carriage	nasopharynx			ERR064214	40445	0	11389	Streptococcus pneumoniae	4209
27372	SMRU2509		Thailand	Asia	2010	15BC	unknown						carriage	nasopharynx			ERR064014	40423	0	11863	Streptococcus pneumoniae	7629
27374	SMRU3005		Thailand	Asia	2010	15BC	unknown						carriage	nasopharynx			ERR084231	34321	0	11389	Streptococcus pneumoniae	4209
27375	SMRU2971		Thailand	Asia	2010	15BC	unknown						carriage	nasopharynx			ERR084197	82717	0	11389	Streptococcus pneumoniae	4209
27376	SMRU3061		Thailand	Asia	2010	15BC	unknown						carriage	nasopharynx			ERR072210	83573	0	11389	Streptococcus pneumoniae	4209
27377	SMRU3134		Thailand	Asia	2010	15BC	unknown						carriage	nasopharynx			ERR084288	82751	0	11389	Streptococcus pneumoniae	4209
27426	SMRU499		Thailand	Asia	2008	18A	unknown						carriage	nasopharynx			ERR048176	111576	0	13172	Streptococcus pneumoniae	241
27427	SMRU669		Thailand	Asia	2008	18A	unknown						carriage	nasopharynx			ERR051479	44147	0	13196	Streptococcus pneumoniae	10414
27429	SMRU2613		Thailand	Asia	2010	18A	unknown						carriage	nasopharynx			ERR067836	82587	0	13172	Streptococcus pneumoniae	241
27431	SMRU580		Thailand	Asia	2008	18C	unknown						carriage	nasopharynx			ERR051414	40210	0	13461	Streptococcus pneumoniae	870
27433	SMRU653		Thailand	Asia	2008	18C	unknown						carriage	nasopharynx			ERR051463	40216	0	13461	Streptococcus pneumoniae	870
27435	SMRU724		Thailand	Asia	2008	18C	unknown						carriage	nasopharynx			ERR051534	31228	0	12793	Streptococcus pneumoniae	6717
27437	SMRU759		Thailand	Asia	2008	18C	unknown						carriage	nasopharynx			ERR052616	115517	0	13461	Streptococcus pneumoniae	870
27439	SMRU915		Thailand	Asia	2008	18C	unknown						carriage	nasopharynx			ERR049986	82174	0	13461	Streptococcus pneumoniae	870
27440	SMRU1014		Thailand	Asia	2008	18C	unknown						carriage	nasopharynx			ERR273533	31722	0	13461	Streptococcus pneumoniae	870
27441	SMRU1115		Thailand	Asia	2009	18C	unknown						carriage	nasopharynx			ERR051661	33959	0	13461	Streptococcus pneumoniae	870
27442	SMRU1165		Thailand	Asia	2009	18C	unknown						carriage	nasopharynx			ERR054617	109825	0	13461	Streptococcus pneumoniae	870
27443	SMRU1229		Thailand	Asia	2009	18C	unknown						carriage	nasopharynx			ERR054322	82245	0	13462	Streptococcus pneumoniae	870
27444	SMRU1308		Thailand	Asia	2009	18C	unknown						carriage	nasopharynx			ERR054401	113802	0	13461	Streptococcus pneumoniae	870
27445	SMRU1314		Thailand	Asia	2009	18C	unknown						carriage	nasopharynx			ERR054407	111510	0	13461	Streptococcus pneumoniae	870
27446	SMRU1330		Thailand	Asia	2009	18C	unknown						carriage	nasopharynx			ERR060038	111441	0	13461	Streptococcus pneumoniae	870
27448	SMRU1729		Thailand	Asia	2009	18C	unknown						carriage	nasopharynx			ERR056875	82322	0	13461	Streptococcus pneumoniae	870
27449	SMRU2137		Thailand	Asia	2009	18C	unknown						carriage	nasopharynx			ERR063930	83439	0	13461	Streptococcus pneumoniae	870
27450	SMRU2131		Thailand	Asia	2009	18C	unknown						carriage	nasopharynx			ERR063924	82414	0	13461	Streptococcus pneumoniae	870
27453	SMRU2265		Thailand	Asia	2009	18C	unknown						carriage	nasopharynx			ERR066232	44979	1			870
27454	SMRU2357		Thailand	Asia	2010	18C	unknown						carriage	nasopharynx			ERR066324	83502	0	13461	Streptococcus pneumoniae	5440
27455	SMRU2377		Thailand	Asia	2010	18C	unknown						carriage	nasopharynx			ERR066344	115599	0	13461	Streptococcus pneumoniae	870
27456	SMRU2472		Thailand	Asia	2010	18C	unknown						carriage	nasopharynx			ERR064210	113857	0	13461	Streptococcus pneumoniae	870
27457	SMRU722		Thailand	Asia	2008	18F	unknown						carriage	nasopharynx			ERR051532	40226	0	12793	Streptococcus pneumoniae	6717
27458	SMRU983		Thailand	Asia	2008	18F	unknown						carriage	nasopharynx			ERR050054	113774	0	12793	Streptococcus pneumoniae	6717
27460	SMRU114		Thailand	Asia	2008	19A	unknown						carriage	nasopharynx			ERR047911	33869	0	12549	Streptococcus pneumoniae	230
27461	SMRU233		Thailand	Asia	2008	19A	unknown						carriage	nasopharynx			ERR049952	109701	0	12450	Streptococcus pneumoniae	1701
27463	SMRU711		Thailand	Asia	2008	19A	unknown						carriage	nasopharynx			ERR051521	40223	0	12492	Streptococcus pneumoniae	230
27464	SMRU818		Thailand	Asia	2008	19A	unknown						carriage	nasopharynx			ERR056684	83335	0	12504	Streptococcus pneumoniae	5227
27465	SMRU1467		Thailand	Asia	2009	19A	unknown						carriage	nasopharynx			ERR054416	82252	0	12504	Streptococcus pneumoniae	5227
27466	SMRU2063		Thailand	Asia	2009	19A	unknown						carriage	nasopharynx			ERR063856	83425	0	12549	Streptococcus pneumoniae	5125
27467	SMRU2100		Thailand	Asia	2009	19A	unknown						carriage	nasopharynx			ERR063893	83433	0	12477	Streptococcus pneumoniae	1701
27468	SMRU2865		Thailand	Asia	2010	19A	unknown						carriage	nasopharynx			ERR067872	40521	0	12504	Streptococcus pneumoniae	5227
27469	SMRU42		Thailand	Asia	2008	19A	unknown						carriage	nasopharynx			ERR039601	82092	0	12549	Streptococcus pneumoniae	230
27471	SMRU105		Thailand	Asia	2008	19A	unknown						carriage	nasopharynx			ERR047902	113732	0	12549	Streptococcus pneumoniae	230
27472	SMRU187		Thailand	Asia	2008	19A	unknown						carriage	nasopharynx			ERR049121	40196	0	12492	Streptococcus pneumoniae	230
27473	SMRU203		Thailand	Asia	2008	19A	unknown						carriage	nasopharynx			ERR050066	109709	0	12492	Streptococcus pneumoniae	230
27474	SMRU495		Thailand	Asia	2008	19A	unknown						carriage	nasopharynx			ERR048172	111577	0	12622	Streptococcus pneumoniae	1701
27475	SMRU3104		Thailand	Asia	2008	19A	unknown						carriage	nasopharynx			ERR084306	83608	0	12450	Streptococcus pneumoniae	1701
27476	SMRU807		Thailand	Asia	2008	19A	unknown						carriage	nasopharynx			ERR054547	34124	0	12492	Streptococcus pneumoniae	230
27477	SMRU866		Thailand	Asia	2008	19A	unknown						carriage	nasopharynx			ERR054558	40361	0	12450	Streptococcus pneumoniae	1701
27478	SMRU920		Thailand	Asia	2008	19A	unknown						carriage	nasopharynx			ERR049991	44855	0	12450	Streptococcus pneumoniae	1701
27479	SMRU1025		Thailand	Asia	2008	19A	unknown						carriage	nasopharynx			ERR273544	31728	0	12450	Streptococcus pneumoniae	1701
27480	SMRU1116		Thailand	Asia	2009	19A	unknown						carriage	nasopharynx			ERR051662	32989	0	12450	Streptococcus pneumoniae	1701
27481	SMRU1186		Thailand	Asia	2009	19A	unknown						carriage	nasopharynx			ERR054638	111487	0	12492	Streptococcus pneumoniae	230
27482	SMRU1277		Thailand	Asia	2009	19A	unknown						carriage	nasopharynx			ERR054370	109791	0	12492	Streptococcus pneumoniae	230
27484	SMRU1558		Thailand	Asia	2009	19A	unknown						carriage	nasopharynx			ERR054506	83327	0	12504	Streptococcus pneumoniae	5227
27485	SMRU1560		Thailand	Asia	2009	19A	unknown						carriage	nasopharynx			ERR054508	115540	0	12549	Streptococcus pneumoniae	5125
27486	SMRU1601		Thailand	Asia	2009	19A	unknown						carriage	nasopharynx			ERR057799	33129	1			1701
27487	SMRU1629		Thailand	Asia	2009	19A	unknown						carriage	nasopharynx			ERR057827	111474	0	12450	Streptococcus pneumoniae	1701
27488	SMRU1652		Thailand	Asia	2009	19A	unknown						carriage	nasopharynx			ERR059976	113131	0	12450	Streptococcus pneumoniae	1701
27489	SMRU1664		Thailand	Asia	2009	19A	unknown						carriage	nasopharynx			ERR056810	111480	0	12504	Streptococcus pneumoniae	5227
27490	SMRU1691		Thailand	Asia	2009	19A	unknown						carriage	nasopharynx			ERR056837	83371	0	12477	Streptococcus pneumoniae	1701
27491	SMRU1689		Thailand	Asia	2009	19A	unknown						carriage	nasopharynx			ERR056835	109857	0	12492	Streptococcus pneumoniae	230
27492	SMRU1699		Thailand	Asia	2009	19A	unknown						carriage	nasopharynx			ERR056845	83373	0	12492	Streptococcus pneumoniae	230
27493	SMRU1718		Thailand	Asia	2009	19A	unknown						carriage	nasopharynx			ERR056864	82318	0	12450	Streptococcus pneumoniae	1701
27494	SMRU1745		Thailand	Asia	2009	19A	unknown						carriage	nasopharynx			ERR056890	82329	0	12504	Streptococcus pneumoniae	5227
27495	SMRU1757		Thailand	Asia	2009	19A	unknown						carriage	nasopharynx			ERR059985	109907	0	12549	Streptococcus pneumoniae	5125
27496	SMRU1767		Thailand	Asia	2009	19A	unknown						carriage	nasopharynx			ERR059995	109913	0	12477	Streptococcus pneumoniae	1701
27497	SMRU1838		Thailand	Asia	2009	19A	unknown						carriage	nasopharynx			ERR089629	113873	0	12504	Streptococcus pneumoniae	5227
27499	SMRU3146		Thailand	Asia	2009	19A	unknown						carriage	nasopharynx			ERR064051	83459	0	12558	Streptococcus pneumoniae	1701
27500	SMRU1872		Thailand	Asia	2009	19A	unknown						carriage	nasopharynx			ERR057853	115574	0	12477	Streptococcus pneumoniae	1701
27501	SMRU1875		Thailand	Asia	2009	19A	unknown						carriage	nasopharynx			ERR057856	83394	0	12477	Streptococcus pneumoniae	1701
27502	SMRU2001		Thailand	Asia	2009	19A	unknown						carriage	nasopharynx			ERR057982	33133	0	12477	Streptococcus pneumoniae	1701
27503	SMRU1909		Thailand	Asia	2009	19A	unknown						carriage	nasopharynx			ERR057890	109887	0	12477	Streptococcus pneumoniae	1701
27504	SMRU2007		Thailand	Asia	2009	19A	unknown						carriage	nasopharynx			ERR057988	82365	0	12477	Streptococcus pneumoniae	1701
27505	SMRU2190		Thailand	Asia	2009	19A	unknown						carriage	nasopharynx			ERR063983	55152	0	12477	Streptococcus pneumoniae	1701
27506	SMRU2194		Thailand	Asia	2009	19A	unknown						carriage	nasopharynx			ERR063987	40415	0	12477	Streptococcus pneumoniae	1701
27507	SMRU2198		Thailand	Asia	2009	19A	unknown						carriage	nasopharynx			ERR063991	40417	0	12477	Streptococcus pneumoniae	1701
27508	SMRU2297		Thailand	Asia	2010	19A	unknown						carriage	nasopharynx			ERR066264	40504	0	12477	Streptococcus pneumoniae	1701
27509	SMRU2306		Thailand	Asia	2010	19A	unknown						carriage	nasopharynx			ERR066273	82517	0	12450	Streptococcus pneumoniae	1701
27510	SMRU2362		Thailand	Asia	2010	19A	unknown						carriage	nasopharynx			ERR066329	111422	0	12450	Streptococcus pneumoniae	1701
27511	SMRU2382		Thailand	Asia	2010	19A	unknown						carriage	nasopharynx			ERR066349	82539	0	12477	Streptococcus pneumoniae	1701
27512	SMRU2404		Thailand	Asia	2010	19A	unknown						carriage	nasopharynx			ERR064142	82478	0	12504	Streptococcus pneumoniae	5227
27513	SMRU2412		Thailand	Asia	2010	19A	unknown						carriage	nasopharynx			ERR064150	34200	0	12477	Streptococcus pneumoniae	1701
27514	SMRU2413		Thailand	Asia	2010	19A	unknown						carriage	nasopharynx			ERR064151	83474	0	12477	Streptococcus pneumoniae	1701
27515	SMRU2444		Thailand	Asia	2010	19A	unknown						carriage	nasopharynx			ERR064182	40437	0	12504	Streptococcus pneumoniae	5227
27516	SMRU2465		Thailand	Asia	2010	19A	unknown						carriage	nasopharynx			ERR064203	40444	0	12450	Streptococcus pneumoniae	1701
27517	SMRU2471		Thailand	Asia	2010	19A	unknown						carriage	nasopharynx			ERR064209	115593	1			1701
27518	SMRU2492		Thailand	Asia	2010	19A	unknown						carriage	nasopharynx			ERR064230	83483	0	12504	Streptococcus pneumoniae	5227
27519	SMRU2540		Thailand	Asia	2010	19A	unknown						carriage	nasopharynx			ERR064045	34194	0	12504	Streptococcus pneumoniae	5227
27520	SMRU2578		Thailand	Asia	2010	19A	unknown						carriage	nasopharynx			ERR067801	82567	0	12504	Streptococcus pneumoniae	5227
27522	SMRU2645		Thailand	Asia	2010	19A	unknown						carriage	nasopharynx			ERR066180	40481	0	12504	Streptococcus pneumoniae	5227
27523	SMRU2834		Thailand	Asia	2010	19A	unknown						carriage	nasopharynx			ERR067889	82610	0	12504	Streptococcus pneumoniae	5227
27524	SMRU2845		Thailand	Asia	2010	19A	unknown						carriage	nasopharynx			ERR067900	55161	0	12450	Streptococcus pneumoniae	1701
27525	SMRU2864		Thailand	Asia	2010	19A	unknown						carriage	nasopharynx			ERR067871	55958	0	12504	Streptococcus pneumoniae	5227
27526	SMRU2866		Thailand	Asia	2010	19A	unknown						carriage	nasopharynx			ERR067873	34273	0	12504	Streptococcus pneumoniae	5227
27527	SMRU2925		Thailand	Asia	2010	19A	unknown						carriage	nasopharynx			ERR067956	83555	0	12504	Streptococcus pneumoniae	5227
27528	SMRU2930		Thailand	Asia	2010	19A	unknown						carriage	nasopharynx			ERR084156	109974	0	12450	Streptococcus pneumoniae	1701
27529	SMRU2985		Thailand	Asia	2010	19A	unknown						carriage	nasopharynx			ERR084211	83590	0	12477	Streptococcus pneumoniae	1701
27530	SMRU2995		Thailand	Asia	2010	19A	unknown						carriage	nasopharynx			ERR084221	82725	0	12477	Streptococcus pneumoniae	1701
27531	SMRU3088		Thailand	Asia	2010	19A	unknown						carriage	nasopharynx			ERR072237	34316	0	23886	Streptococcus pneumoniae	1701
27532	SMRU3094		Thailand	Asia	2010	19A	unknown						carriage	nasopharynx			ERR072243	33274	0	12450	Streptococcus pneumoniae	1701
27533	SMRU1942		Thailand	Asia	2009	19A	unknown						carriage	nasopharynx			ERR057923	82356	0	12477	Streptococcus pneumoniae	1701
27534	SMRU2244		Thailand	Asia	2009	19A	unknown						carriage	nasopharynx			ERR084262	111412	0	12450	Streptococcus pneumoniae	1701
27535	SMRU2339		Thailand	Asia	2010	19A	unknown						carriage	nasopharynx			ERR066306	40512	0	12450	Streptococcus pneumoniae	1701
27536	SMRU2518		Thailand	Asia	2010	19A	unknown						carriage	nasopharynx			ERR064023	55951	0	12315	Streptococcus pneumoniae	10363
27537	SMRU524		Thailand	Asia	2008	19B	unknown						carriage	nasopharynx			ERR048201	82150	0	12303	Streptococcus pneumoniae	6690
27538	SMRU19		Thailand	Asia	2007	19B	unknown						carriage	nasopharynx			ERR039578	109670	0	12082	Streptococcus pneumoniae	5036
27539	SMRU39		Thailand	Asia	2008	19B	unknown						carriage	nasopharynx			ERR039598	33838	0	12767	Streptococcus pneumoniae	5095
27541	SMRU80		Thailand	Asia	2008	19B	unknown						carriage	nasopharynx			ERR039639	115475	0	11777	Streptococcus pneumoniae	10427
27542	SMRU3096		Thailand	Asia	2008	19B	unknown						carriage	nasopharynx			ERR072245	40610	0	11777	Streptococcus pneumoniae	10427
27543	SMRU142		Thailand	Asia	2008	19B	unknown						carriage	nasopharynx			ERR047939	109681	0	12303	Streptococcus pneumoniae	6690
27544	SMRU3099		Thailand	Asia	2008	19B	unknown						carriage	nasopharynx			ERR084301	109993	0	11777	Streptococcus pneumoniae	10427
27546	SMRU3100		Thailand	Asia	2008	19B	unknown						carriage	nasopharynx			ERR084302	109994	0	11777	Streptococcus pneumoniae	10427
27549	SMRU412		Thailand	Asia	2008	19B	unknown						carriage	nasopharynx			ERR048089	33897	1			10427
27551	SMRU460		Thailand	Asia	2008	19B	unknown						carriage	nasopharynx			ERR048137	83226	0	12767	Streptococcus pneumoniae	5095
27552	SMRU561		Thailand	Asia	2008	19B	unknown						carriage	nasopharynx			ERR052634	82232	0	12767	Streptococcus pneumoniae	5095
27553	SMRU627		Thailand	Asia	2008	19B	unknown						carriage	nasopharynx			ERR273506	45053	0	12767	Streptococcus pneumoniae	5095
27554	SMRU632		Thailand	Asia	2008	19B	unknown						carriage	nasopharynx			ERR273511	31716	0	11615	Streptococcus pneumoniae	10427
27555	SMRU633		Thailand	Asia	2008	19B	unknown						carriage	nasopharynx			ERR273512	34523	0	11615	Streptococcus pneumoniae	10427
27556	SMRU898		Thailand	Asia	2008	19B	unknown						carriage	nasopharynx			ERR049969	83248	0	12767	Streptococcus pneumoniae	5095
27557	SMRU719		Thailand	Asia	2008	19B	unknown						carriage	nasopharynx			ERR051529	32966	0	12767	Streptococcus pneumoniae	5095
27558	SMRU808		Thailand	Asia	2008	19B	unknown						carriage	nasopharynx			ERR054548	34125	0	11615	Streptococcus pneumoniae	10427
27559	SMRU959		Thailand	Asia	2008	19B	unknown						carriage	nasopharynx			ERR050030	40205	0	12303	Streptococcus pneumoniae	6690
27561	SMRU1128		Thailand	Asia	2009	19B	unknown						carriage	nasopharynx			ERR051674	82222	0	12767	Streptococcus pneumoniae	5095
27562	SMRU1301		Thailand	Asia	2009	19B	unknown						carriage	nasopharynx			ERR054394	111517	0	12303	Streptococcus pneumoniae	6690
27563	SMRU1885		Thailand	Asia	2009	19B	unknown						carriage	nasopharynx			ERR057866	109883	0	11777	Streptococcus pneumoniae	10427
27564	SMRU2099		Thailand	Asia	2009	19B	unknown						carriage	nasopharynx			ERR063892	34175	0	12767	Streptococcus pneumoniae	5095
27565	SMRU2166		Thailand	Asia	2009	19B	unknown						carriage	nasopharynx			ERR063959	109939	0	11777	Streptococcus pneumoniae	10427
27566	SMRU2231		Thailand	Asia	2009	19B	unknown						carriage	nasopharynx			ERR066222	34247	0	11777	Streptococcus pneumoniae	10427
27567	SMRU2264		Thailand	Asia	2009	19B	unknown						carriage	nasopharynx			ERR066231	34252	0	11777	Streptococcus pneumoniae	10427
27568	SMRU2813		Thailand	Asia	2010	19B	unknown						carriage	nasopharynx			ERR069663	82670	0	11777	Streptococcus pneumoniae	10427
27569	SMRU3050		Thailand	Asia	2010	19B	unknown						carriage	nasopharynx			ERR072199	40597	0	11777	Streptococcus pneumoniae
27570	SMRU517		Thailand	Asia	2008	19F	unknown						carriage	nasopharynx			ERR048194	82146	0	11457	Streptococcus pneumoniae	81
27571	SMRU95		Thailand	Asia	2008	19F	unknown						carriage	nasopharynx			ERR039654	33845	0	574	Streptococcus pneumoniae	4414
27572	SMRU2948		Thailand	Asia	2010	19F	unknown						carriage	nasopharynx			ERR084174	82710	0	11549	Streptococcus pneumoniae	236
27573	SMRU1284		Thailand	Asia	2009	19F	unknown						carriage	nasopharynx			ERR054377	109793	0	11530	Streptococcus pneumoniae	236
27574	SMRU88		Thailand	Asia	2008	19F	unknown						carriage	nasopharynx			ERR039647	82109	0	11516	Streptococcus pneumoniae	4414
27575	SMRU103		Thailand	Asia	2008	19F	unknown						carriage	nasopharynx			ERR047900	113730	0	11594	Streptococcus pneumoniae	4414
27576	SMRU259		Thailand	Asia	2008	19F	unknown						carriage	nasopharynx			ERR052596	109736	0	11585	Streptococcus pneumoniae	4414
27580	SMRU683		Thailand	Asia	2008	19F	unknown						carriage	nasopharynx			ERR051493	33931	0	11512	Streptococcus pneumoniae	4414
27581	SMRU714		Thailand	Asia	2008	19F	unknown						carriage	nasopharynx			ERR051524	31227	0	11512	Streptococcus pneumoniae	4414
27582	SMRU739		Thailand	Asia	2008	19F	unknown						carriage	nasopharynx			ERR051549	44867	1			4414
27583	SMRU743		Thailand	Asia	2008	19F	unknown						carriage	nasopharynx			ERR051553	55132	0	11512	Streptococcus pneumoniae	4414
27584	SMRU859		Thailand	Asia	2008	19F	unknown						carriage	nasopharynx			ERR056725	83349	0	11512	Streptococcus pneumoniae	4414
27585	SMRU839		Thailand	Asia	2008	19F	unknown						carriage	nasopharynx			ERR056705	83345	0	11515	Streptococcus pneumoniae	236
27586	SMRU826		Thailand	Asia	2008	19F	unknown						carriage	nasopharynx			ERR056692	82284	0	11871	Streptococcus pneumoniae	4414
27587	SMRU838		Thailand	Asia	2008	19F	unknown						carriage	nasopharynx			ERR056704	115549	0	11512	Streptococcus pneumoniae	4414
27588	SMRU854		Thailand	Asia	2008	19F	unknown						carriage	nasopharynx			ERR056720	40373	0	11512	Streptococcus pneumoniae	4414
27589	SMRU853		Thailand	Asia	2008	19F	unknown						carriage	nasopharynx			ERR056719	82293	0	11512	Streptococcus pneumoniae	4414
27590	SMRU863		Thailand	Asia	2008	19F	unknown						carriage	nasopharynx			ERR056729	83351	0	574	Streptococcus pneumoniae	4414
27591	SMRU925		Thailand	Asia	2008	19F	unknown						carriage	nasopharynx			ERR049996	82175	0	11530	Streptococcus pneumoniae	236
27592	SMRU944		Thailand	Asia	2008	19F	unknown						carriage	nasopharynx			ERR050015	82184	0	11530	Streptococcus pneumoniae	236
27593	SMRU969		Thailand	Asia	2008	19F	unknown						carriage	nasopharynx			ERR050040	82191	0	11512	Streptococcus pneumoniae	4414
27594	SMRU1513		Thailand	Asia	2008	19F	unknown						carriage	nasopharynx			ERR054461	109808	0	11512	Streptococcus pneumoniae	4414
27595	SMRU1080		Thailand	Asia	2008	19F	unknown						carriage	nasopharynx			ERR051626	44872	0	11515	Streptococcus pneumoniae	236
27596	SMRU999		Thailand	Asia	2008	19F	unknown						carriage	nasopharynx			ERR051569	32972	0	11512	Streptococcus pneumoniae	5114
27598	SMRU1083		Thailand	Asia	2008	19F	unknown						carriage	nasopharynx			ERR051629	82219	0	574	Streptococcus pneumoniae	4414
27599	SMRU1095		Thailand	Asia	2008	19F	unknown						carriage	nasopharynx			ERR051641	109723	0	11512	Streptococcus pneumoniae	10294
27600	SMRU1056		Thailand	Asia	2008	19F	unknown						carriage	nasopharynx			ERR051602	115510	0	11562	Streptococcus pneumoniae	4414
27602	SMRU1074		Thailand	Asia	2008	19F	unknown						carriage	nasopharynx			ERR051620	32983	0	11512	Streptococcus pneumoniae	5114
27603	SMRU1150		Thailand	Asia	2009	19F	unknown						carriage	nasopharynx			ERR054602	83333	0	11512	Streptococcus pneumoniae	4414
27604	SMRU1198		Thailand	Asia	2009	19F	unknown						carriage	nasopharynx			ERR054649	111484	0	11513	Streptococcus pneumoniae	4414
27605	SMRU1264		Thailand	Asia	2009	19F	unknown						carriage	nasopharynx			ERR054357	83305	0	11512	Streptococcus pneumoniae	4414
27606	SMRU1225		Thailand	Asia	2009	19F	unknown						carriage	nasopharynx			ERR054318	111526	0	11512	Streptococcus pneumoniae	4414
27607	SMRU1230		Thailand	Asia	2009	19F	unknown						carriage	nasopharynx			ERR054323	109777	0	574	Streptococcus pneumoniae	4414
27608	SMRU1285		Thailand	Asia	2009	19F	unknown						carriage	nasopharynx			ERR054378	113801	0	11512	Streptococcus pneumoniae	4414
27609	SMRU1258		Thailand	Asia	2009	19F	unknown						carriage	nasopharynx			ERR054351	83303	0	574	Streptococcus pneumoniae	4414
27610	SMRU1272		Thailand	Asia	2009	19F	unknown						carriage	nasopharynx			ERR054365	109790	0	574	Streptococcus pneumoniae	4414
27611	SMRU1273		Thailand	Asia	2009	19F	unknown						carriage	nasopharynx			ERR054366	111523	0	577	Streptococcus pneumoniae	81
27613	SMRU1282		Thailand	Asia	2009	19F	unknown						carriage	nasopharynx			ERR054375	82251	1			236
27614	SMRU1281		Thailand	Asia	2009	19F	unknown						carriage	nasopharynx			ERR054374	111521	0	11515	Streptococcus pneumoniae	236
27615	SMRU1294		Thailand	Asia	2009	19F	unknown						carriage	nasopharynx			ERR054387	109798	0	11515	Streptococcus pneumoniae	236
27616	SMRU1296		Thailand	Asia	2009	19F	unknown						carriage	nasopharynx			ERR054389	115532	0	11512	Streptococcus pneumoniae	4414
27617	SMRU1318		Thailand	Asia	2009	19F	unknown						carriage	nasopharynx			ERR054411	83307	0	11512	Streptococcus pneumoniae	4414
27618	SMRU1357		Thailand	Asia	2009	19F	unknown						carriage	nasopharynx			ERR054234	113111	0	574	Streptococcus pneumoniae	4414
27619	SMRU1364		Thailand	Asia	2009	19F	unknown						carriage	nasopharynx			ERR054241	109757	0	574	Streptococcus pneumoniae	4414
27620	SMRU1369		Thailand	Asia	2009	19F	unknown						carriage	nasopharynx			ERR054246	113788	0	11512	Streptococcus pneumoniae	4414
27621	SMRU1374		Thailand	Asia	2009	19F	unknown						carriage	nasopharynx			ERR054251	109760	0	11512	Streptococcus pneumoniae	4414
27622	SMRU1388		Thailand	Asia	2009	19F	unknown						carriage	nasopharynx			ERR054265	115521	0	11512	Streptococcus pneumoniae	4414
27623	SMRU1401		Thailand	Asia	2009	19F	unknown						carriage	nasopharynx			ERR054278	109765	0	574	Streptococcus pneumoniae	4414
27624	SMRU1403		Thailand	Asia	2009	19F	unknown						carriage	nasopharynx			ERR054280	109766	0	11512	Streptococcus pneumoniae	4414
27625	SMRU1408		Thailand	Asia	2009	19F	unknown						carriage	nasopharynx			ERR054285	113796	0	11515	Streptococcus pneumoniae	236
27626	SMRU1418		Thailand	Asia	2009	19F	unknown						carriage	nasopharynx			ERR056756	83352	0	11512	Streptococcus pneumoniae	4414
27627	SMRU1423		Thailand	Asia	2009	19F	unknown						carriage	nasopharynx			ERR056761	83355	0	11516	Streptococcus pneumoniae	4414
27628	SMRU1450		Thailand	Asia	2009	19F	unknown						carriage	nasopharynx			ERR056788	82306	0	574	Streptococcus pneumoniae	4414
27629	SMRU1453		Thailand	Asia	2009	19F	unknown						carriage	nasopharynx			ERR056791	111481	1			236
27630	SMRU1472		Thailand	Asia	2009	19F	unknown						carriage	nasopharynx			ERR054421	82255	0	574	Streptococcus pneumoniae	4414
27631	SMRU1481		Thailand	Asia	2009	19F	unknown						carriage	nasopharynx			ERR054430	82258	0	574	Streptococcus pneumoniae	4414
27632	SMRU1492		Thailand	Asia	2009	19F	unknown						carriage	nasopharynx			ERR054441	109803	0	11515	Streptococcus pneumoniae	236
27633	SMRU1497		Thailand	Asia	2009	19F	unknown						carriage	nasopharynx			ERR054445	109805	0	11530	Streptococcus pneumoniae	236
27634	SMRU1506		Thailand	Asia	2009	19F	unknown						carriage	nasopharynx			ERR054454	44926	0	11512	Streptococcus pneumoniae	4414
27635	SMRU1594		Thailand	Asia	2009	19F	unknown						carriage	nasopharynx			ERR057792	34149	0	11512	Streptococcus pneumoniae	4414
27636	SMRU1515		Thailand	Asia	2009	19F	unknown						carriage	nasopharynx			ERR054463	82266	0	11512	Streptococcus pneumoniae	4414
27637	SMRU1518		Thailand	Asia	2009	19F	unknown						carriage	nasopharynx			ERR054466	83317	0	11512	Streptococcus pneumoniae	4414
27638	SMRU1561		Thailand	Asia	2009	19F	unknown						carriage	nasopharynx			ERR057759	83385	0	11530	Streptococcus pneumoniae	236
27639	SMRU1587		Thailand	Asia	2009	19F	unknown						carriage	nasopharynx			ERR057785	83389	0	574	Streptococcus pneumoniae	4414
27640	SMRU1590		Thailand	Asia	2009	19F	unknown						carriage	nasopharynx			ERR057788	34147	0	574	Streptococcus pneumoniae	4414
27641	SMRU1600		Thailand	Asia	2009	19F	unknown						carriage	nasopharynx			ERR057798	82339	0	11563	Streptococcus pneumoniae	4414
27642	SMRU1608		Thailand	Asia	2009	19F	unknown						carriage	nasopharynx			ERR057806	82342	0	11512	Streptococcus pneumoniae	4414
27643	SMRU1609		Thailand	Asia	2009	19F	unknown						carriage	nasopharynx			ERR057807	113812	0	11512	Streptococcus pneumoniae	4414
27644	SMRU1627		Thailand	Asia	2009	19F	unknown						carriage	nasopharynx			ERR057825	113819	0	11516	Streptococcus pneumoniae	4414
27645	SMRU1630		Thailand	Asia	2009	19F	unknown						carriage	nasopharynx			ERR057828	113123	0	11512	Streptococcus pneumoniae	4414
27646	SMRU1637		Thailand	Asia	2009	19F	unknown						carriage	nasopharynx			ERR059961	113130	0	11512	Streptococcus pneumoniae	4414
27647	SMRU1647		Thailand	Asia	2009	19F	unknown						carriage	nasopharynx			ERR059971	111454	0	11563	Streptococcus pneumoniae	4414
27648	SMRU1660		Thailand	Asia	2009	19F	unknown						carriage	nasopharynx			ERR056806	109850	0	11512	Streptococcus pneumoniae	4414
27649	SMRU1661		Thailand	Asia	2009	19F	unknown						carriage	nasopharynx			ERR056807	109851	0	11517	Streptococcus pneumoniae	236
27650	SMRU1666		Thailand	Asia	2009	19F	unknown						carriage	nasopharynx			ERR056812	115562	0	574	Streptococcus pneumoniae	4414
27651	SMRU1669		Thailand	Asia	2009	19F	unknown						carriage	nasopharynx			ERR056815	83365	0	11512	Streptococcus pneumoniae	4414
27652	SMRU1671		Thailand	Asia	2009	19F	unknown						carriage	nasopharynx			ERR056817	113810	0	11586	Streptococcus pneumoniae	4414
27653	SMRU1696		Thailand	Asia	2009	19F	unknown						carriage	nasopharynx			ERR056842	109859	0	11515	Streptococcus pneumoniae	236
27654	SMRU1774		Thailand	Asia	2009	19F	unknown						carriage	nasopharynx			ERR060002	111450	0	11515	Streptococcus pneumoniae	236
27655	SMRU1793		Thailand	Asia	2009	19F	unknown						carriage	nasopharynx			ERR063802	82371	0	11512	Streptococcus pneumoniae	4414
27656	SMRU2064		Thailand	Asia	2009	19F	unknown						carriage	nasopharynx			ERR063857	115585	0	11515	Streptococcus pneumoniae	236
27657	SMRU1918		Thailand	Asia	2009	19F	unknown						carriage	nasopharynx			ERR057899	113825	0	11596	Streptococcus pneumoniae	4414
27658	SMRU2085		Thailand	Asia	2009	19F	unknown						carriage	nasopharynx			ERR063878	40409	0	11512	Streptococcus pneumoniae	4414
27659	SMRU2133		Thailand	Asia	2009	19F	unknown						carriage	nasopharynx			ERR063926	34176	0	23827	Streptococcus pneumoniae	236
27660	SMRU2135		Thailand	Asia	2009	19F	unknown						carriage	nasopharynx			ERR063928	82417	0	11564	Streptococcus pneumoniae	7991
27661	SMRU2048		Thailand	Asia	2009	19F	unknown						carriage	nasopharynx			ERR063841	109932	0	574	Streptococcus pneumoniae	4414
27662	SMRU2057		Thailand	Asia	2009	19F	unknown						carriage	nasopharynx			ERR063850	40404	0	11512	Streptococcus pneumoniae	4414
27663	SMRU2092		Thailand	Asia	2009	19F	unknown						carriage	nasopharynx			ERR063885	40410	0	11520	Streptococcus pneumoniae	4414
27664	SMRU2091		Thailand	Asia	2009	19F	unknown						carriage	nasopharynx			ERR063884	55950	0	11512	Streptococcus pneumoniae	4414
27665	SMRU2107		Thailand	Asia	2009	19F	unknown						carriage	nasopharynx			ERR063900	109934	0	11512	Streptococcus pneumoniae	4414
27666	SMRU2116		Thailand	Asia	2009	19F	unknown						carriage	nasopharynx			ERR063909	82405	0	11515	Streptococcus pneumoniae	236
27667	SMRU2154		Thailand	Asia	2009	19F	unknown						carriage	nasopharynx			ERR063947	83445	0	574	Streptococcus pneumoniae	4414
27668	SMRU2161		Thailand	Asia	2009	19F	unknown						carriage	nasopharynx			ERR063954	82431	0	574	Streptococcus pneumoniae	4414
27669	SMRU2197		Thailand	Asia	2009	19F	unknown						carriage	nasopharynx			ERR063990	44951	0	574	Streptococcus pneumoniae	4414
27670	SMRU2273		Thailand	Asia	2009	19F	unknown						carriage	nasopharynx			ERR066240	82511	0	574	Streptococcus pneumoniae	4414
27672	SMRU2564		Thailand	Asia	2010	19F	unknown						carriage	nasopharynx			ERR067787	82558	0	11515	Streptococcus pneumoniae	236
27674	SMRU2581		Thailand	Asia	2010	19F	unknown						carriage	nasopharynx			ERR067804	82569	0	11565	Streptococcus pneumoniae	4414
27675	SMRU2587		Thailand	Asia	2010	19F	unknown						carriage	nasopharynx			ERR067810	82571	0	11512	Streptococcus pneumoniae	4414
27676	SMRU2761		Thailand	Asia	2010	19F	unknown						carriage	nasopharynx			ERR069611	82651	0	11515	Streptococcus pneumoniae	236
27677	SMRU2622		Thailand	Asia	2010	19F	unknown						carriage	nasopharynx			ERR067845	40520	0	11517	Streptococcus pneumoniae	236
27678	SMRU2624		Thailand	Asia	2010	19F	unknown						carriage	nasopharynx			ERR067847	55956	0	11550	Streptococcus pneumoniae	10296
27679	SMRU2631		Thailand	Asia	2010	19F	unknown						carriage	nasopharynx			ERR067854	83537	0	11550	Streptococcus pneumoniae	10296
27680	SMRU2763		Thailand	Asia	2010	19F	unknown						carriage	nasopharynx			ERR069613	82653	0	11512	Streptococcus pneumoniae	4414
27681	SMRU2680		Thailand	Asia	2010	19F	unknown						carriage	nasopharynx			ERR064082	83463	0	11512	Streptococcus pneumoniae	4414
27682	SMRU2765		Thailand	Asia	2010	19F	unknown						carriage	nasopharynx			ERR069615	82655	0	11515	Streptococcus pneumoniae	236
27683	SMRU2733		Thailand	Asia	2010	19F	unknown						carriage	nasopharynx			ERR064135	109955	0	11517	Streptococcus pneumoniae	236
27684	SMRU2777		Thailand	Asia	2010	19F	unknown						carriage	nasopharynx			ERR069627	82662	0	11512	Streptococcus pneumoniae	4414
27686	SMRU2818		Thailand	Asia	2010	19F	unknown						carriage	nasopharynx			ERR069668	82674	0	11550	Streptococcus pneumoniae	10296
27687	SMRU2830		Thailand	Asia	2010	19F	unknown						carriage	nasopharynx			ERR069680	82681	0	11512	Streptococcus pneumoniae	4414
27688	SMRU2847		Thailand	Asia	2010	19F	unknown						carriage	nasopharynx			ERR067902	40533	0	11512	Streptococcus pneumoniae	4414
27689	SMRU2874		Thailand	Asia	2010	19F	unknown						carriage	nasopharynx			ERR067881	83542	0	11512	Streptococcus pneumoniae	4414
27690	SMRU2882		Thailand	Asia	2010	19F	unknown						carriage	nasopharynx			ERR067913	82615	0	11549	Streptococcus pneumoniae	236
27691	SMRU2901		Thailand	Asia	2010	19F	unknown						carriage	nasopharynx			ERR067932	82624	0	11550	Streptococcus pneumoniae	10296
27692	SMRU2913		Thailand	Asia	2010	19F	unknown						carriage	nasopharynx			ERR067944	82629	0	11517	Streptococcus pneumoniae	236
27693	SMRU2965		Thailand	Asia	2010	19F	unknown						carriage	nasopharynx			ERR084191	109980	0	11549	Streptococcus pneumoniae	236
27694	SMRU2977		Thailand	Asia	2010	19F	unknown						carriage	nasopharynx			ERR084203	82719	0	11512	Streptococcus pneumoniae	4414
27695	SMRU3025		Thailand	Asia	2010	19F	unknown						carriage	nasopharynx			ERR072174	40595	0	11549	Streptococcus pneumoniae	236
27696	SMRU3026		Thailand	Asia	2010	19F	unknown						carriage	nasopharynx			ERR072175	82682	0	11549	Streptococcus pneumoniae	236
27697	SMRU3111		Thailand	Asia	2010	19F	unknown						carriage	nasopharynx			ERR084313	40617	0	11512	Streptococcus pneumoniae	4414
27698	SMRU3120		Thailand	Asia	2010	19F	unknown						carriage	nasopharynx			ERR084322	82761	0	11517	Streptococcus pneumoniae	236
27699	SMRU3122		Thailand	Asia	2010	19F	unknown						carriage	nasopharynx			ERR084276	82743	0	11515	Streptococcus pneumoniae	236
27700	SMRU74		Thailand	Asia	2008	19F	unknown						carriage	nasopharynx			ERR039633	33842	0	570	Streptococcus pneumoniae	1583
27701	SMRU122		Thailand	Asia	2008	19F	unknown						carriage	nasopharynx			ERR047919	113742	0	577	Streptococcus pneumoniae	81
27703	SMRU194		Thailand	Asia	2008	19F	unknown						carriage	nasopharynx			ERR050057	111562	0	11512	Streptococcus pneumoniae	4414
27704	SMRU235		Thailand	Asia	2008	19F	unknown						carriage	nasopharynx			ERR049954	109702	0	11515	Streptococcus pneumoniae	236
27705	SMRU260		Thailand	Asia	2008	19F	unknown						carriage	nasopharynx			ERR052597	109737	0	11779	Streptococcus pneumoniae	4414
27706	SMRU704		Thailand	Asia	2008	19F	unknown						carriage	nasopharynx			ERR051514	40222	0	574	Streptococcus pneumoniae	4414
27707	SMRU705		Thailand	Asia	2008	19F	unknown						carriage	nasopharynx			ERR051515	44864	0	574	Streptococcus pneumoniae	4414
27709	SMRU438		Thailand	Asia	2008	19F	unknown						carriage	nasopharynx			ERR048115	44847	0	577	Streptococcus pneumoniae	81
27710	SMRU477		Thailand	Asia	2008	19F	unknown						carriage	nasopharynx			ERR048154	82139	0	577	Streptococcus pneumoniae	81
27711	SMRU484		Thailand	Asia	2008	19F	unknown						carriage	nasopharynx			ERR048161	113753	0	11512	Streptococcus pneumoniae	4414
27712	SMRU494		Thailand	Asia	2008	19F	unknown						carriage	nasopharynx			ERR048171	111578	0	11517	Streptococcus pneumoniae	236
27713	SMRU3103		Thailand	Asia	2008	19F	unknown						carriage	nasopharynx			ERR084305	83607	0	11512	Streptococcus pneumoniae	4414
27714	SMRU576		Thailand	Asia	2008	19F	unknown						carriage	nasopharynx			ERR052649	83299	0	11515	Streptococcus pneumoniae	236
27715	SMRU582		Thailand	Asia	2008	19F	unknown						carriage	nasopharynx			ERR051416	33923	0	11512	Streptococcus pneumoniae	4414
27716	SMRU601		Thailand	Asia	2008	19F	unknown						carriage	nasopharynx			ERR051435	82199	0	11512	Streptococcus pneumoniae	4414
27717	SMRU3106		Thailand	Asia	2008	19F	unknown						carriage	nasopharynx			ERR084308	82757	0	11512	Streptococcus pneumoniae	4414
27718	SMRU642		Thailand	Asia	2008	19F	unknown						carriage	nasopharynx			ERR273521	33740	0	574	Streptococcus pneumoniae	4414
27719	SMRU646		Thailand	Asia	2008	19F	unknown						carriage	nasopharynx			ERR273525	40752	0	11512	Streptococcus pneumoniae	4414
27720	SMRU648		Thailand	Asia	2008	19F	unknown						carriage	nasopharynx			ERR273527	33743	0	11512	Streptococcus pneumoniae	4414
27721	SMRU665		Thailand	Asia	2008	19F	unknown						carriage	nasopharynx			ERR051475	82206	0	11562	Streptococcus pneumoniae	4414
27722	SMRU666		Thailand	Asia	2008	19F	unknown						carriage	nasopharynx			ERR051476	82207	0	11512	Streptococcus pneumoniae	4414
27723	SMRU673		Thailand	Asia	2008	19F	unknown						carriage	nasopharynx			ERR051483	40218	0	574	Streptococcus pneumoniae	4414
27724	SMRU731		Thailand	Asia	2008	19F	unknown						carriage	nasopharynx			ERR051541	33941	0	11512	Streptococcus pneumoniae	4414
27727	SMRU735		Thailand	Asia	2008	19F	unknown						carriage	nasopharynx			ERR051545	40229	0	11427	Streptococcus pneumoniae	81
27728	SMRU873		Thailand	Asia	2008	19F	unknown						carriage	nasopharynx			ERR054565	40364	0	11512	Streptococcus pneumoniae	4414
27729	SMRU816		Thailand	Asia	2008	19F	unknown						carriage	nasopharynx			ERR054556	34130	0	11427	Streptococcus pneumoniae	81
27730	SMRU753		Thailand	Asia	2008	19F	unknown						carriage	nasopharynx			ERR052610	83292	0	11568	Streptococcus pneumoniae	236
27731	SMRU829		Thailand	Asia	2008	19F	unknown						carriage	nasopharynx			ERR056695	83339	0	574	Streptococcus pneumoniae	4414
27732	SMRU757		Thailand	Asia	2008	19F	unknown						carriage	nasopharynx			ERR052614	109740	0	11512	Streptococcus pneumoniae	4414
27733	SMRU760		Thailand	Asia	2008	19F	unknown						carriage	nasopharynx			ERR052617	109742	0	574	Streptococcus pneumoniae	4414
27734	SMRU770		Thailand	Asia	2008	19F	unknown						carriage	nasopharynx			ERR054510	34113	0	577	Streptococcus pneumoniae	81
27735	SMRU857		Thailand	Asia	2008	19F	unknown						carriage	nasopharynx			ERR056723	34138	0	11512	Streptococcus pneumoniae	4414
27736	SMRU889		Thailand	Asia	2008	19F	unknown						carriage	nasopharynx			ERR049960	111567	0	11512	Streptococcus pneumoniae	4414
27737	SMRU803		Thailand	Asia	2008	19F	unknown						carriage	nasopharynx			ERR054543	44930	0	11512	Streptococcus pneumoniae	4414
27738	SMRU819		Thailand	Asia	2008	19F	unknown						carriage	nasopharynx			ERR056685	82282	0	11779	Streptococcus pneumoniae	4414
27739	SMRU852		Thailand	Asia	2008	19F	unknown						carriage	nasopharynx			ERR056718	111482	0	574	Streptococcus pneumoniae	4414
27741	SMRU864		Thailand	Asia	2008	19F	unknown						carriage	nasopharynx			ERR056730	82296	0	11512	Streptococcus pneumoniae	4414
27742	SMRU893		Thailand	Asia	2008	19F	unknown						carriage	nasopharynx			ERR049964	82166	0	11512	Streptococcus pneumoniae	4414
27743	SMRU923		Thailand	Asia	2008	19F	unknown						carriage	nasopharynx			ERR049994	83251	0	11530	Streptococcus pneumoniae	236
27744	SMRU891		Thailand	Asia	2008	19F	unknown						carriage	nasopharynx			ERR049962	111566	0	577	Streptococcus pneumoniae	81
27745	SMRU909		Thailand	Asia	2008	19F	unknown						carriage	nasopharynx			ERR049980	82173	0	11512	Streptococcus pneumoniae	4414
27746	SMRU911		Thailand	Asia	2008	19F	unknown						carriage	nasopharynx			ERR049982	83249	0	574	Streptococcus pneumoniae	4414
27747	SMRU910		Thailand	Asia	2008	19F	unknown						carriage	nasopharynx			ERR049981	113770	0	11512	Streptococcus pneumoniae	4414
27748	SMRU912		Thailand	Asia	2008	19F	unknown						carriage	nasopharynx			ERR049983	113099	0	11512	Streptococcus pneumoniae	4414
27749	SMRU927		Thailand	Asia	2008	19F	unknown						carriage	nasopharynx			ERR049998	82176	0	574	Streptococcus pneumoniae	4414
27750	SMRU929		Thailand	Asia	2008	19F	unknown						carriage	nasopharynx			ERR050000	82177	0	574	Streptococcus pneumoniae	4414
27751	SMRU930		Thailand	Asia	2008	19F	unknown						carriage	nasopharynx			ERR050001	82178	0	11512	Streptococcus pneumoniae	4414
27752	SMRU934		Thailand	Asia	2008	19F	unknown						carriage	nasopharynx			ERR050005	109704	0	574	Streptococcus pneumoniae	4414
27753	SMRU936		Thailand	Asia	2008	19F	unknown						carriage	nasopharynx			ERR050007	113771	0	570	Streptococcus pneumoniae	1583
27755	SMRU919		Thailand	Asia	2008	19F	unknown						carriage	nasopharynx			ERR049990	55928	0	11512	Streptococcus pneumoniae	4414
27756	SMRU949		Thailand	Asia	2008	19F	unknown						carriage	nasopharynx			ERR050020	83255	0	11512	Streptococcus pneumoniae	4414
27757	SMRU953		Thailand	Asia	2008	19F	unknown						carriage	nasopharynx			ERR050024	82187	0	11512	Streptococcus pneumoniae	4414
27758	SMRU961		Thailand	Asia	2008	19F	unknown						carriage	nasopharynx			ERR050032	83256	0	11512	Streptococcus pneumoniae	4414
27759	SMRU978		Thailand	Asia	2008	19F	unknown						carriage	nasopharynx			ERR050049	40208	0	11512	Streptococcus pneumoniae	4414
27760	SMRU977		Thailand	Asia	2008	19F	unknown						carriage	nasopharynx			ERR050048	83262	0	11512	Streptococcus pneumoniae	4414
27761	SMRU986		Thailand	Asia	2008	19F	unknown						carriage	nasopharynx			ERR051556	32968	0	11512	Streptococcus pneumoniae	4414
27762	SMRU985		Thailand	Asia	2008	19F	unknown						carriage	nasopharynx			ERR051555	44869	0	11545	Streptococcus pneumoniae
27763	SMRU982		Thailand	Asia	2008	19F	unknown						carriage	nasopharynx			ERR050053	113773	0	11595	Streptococcus pneumoniae	4414
27764	SMRU984		Thailand	Asia	2008	19F	unknown						carriage	nasopharynx			ERR050055	113775	0	11530	Streptococcus pneumoniae	236
27765	SMRU992		Thailand	Asia	2008	19F	unknown						carriage	nasopharynx			ERR051562	82213	0	11512	Streptococcus pneumoniae	4414
27767	SMRU1038		Thailand	Asia	2008	19F	unknown						carriage	nasopharynx			ERR051584	31983	0	11529	Streptococcus pneumoniae
27768	SMRU1039		Thailand	Asia	2008	19F	unknown						carriage	nasopharynx			ERR051585	40232	0	11512	Streptococcus pneumoniae	4414
27770	SMRU1051		Thailand	Asia	2008	19F	unknown						carriage	nasopharynx			ERR051597	83282	1			4414
27771	SMRU1061		Thailand	Asia	2008	19F	unknown						carriage	nasopharynx			ERR051607	32979	0	11512	Streptococcus pneumoniae	4414
27772	SMRU1064		Thailand	Asia	2008	19F	unknown						carriage	nasopharynx			ERR051610	32981	0	11530	Streptococcus pneumoniae	236
27773	SMRU1101		Thailand	Asia	2008	19F	unknown						carriage	nasopharynx			ERR051647	113781	0	11512	Streptococcus pneumoniae	4414
27774	SMRU2857		Thailand	Asia	2008	19F	unknown						carriage	nasopharynx			ERR067864	83540	0	11512	Streptococcus pneumoniae	4414
27775	SMRU1078		Thailand	Asia	2008	19F	unknown						carriage	nasopharynx			ERR051624	32985	0	11854	Streptococcus pneumoniae	81
27776	SMRU1089		Thailand	Asia	2008	19F	unknown						carriage	nasopharynx			ERR051635	83286	0	11512	Streptococcus pneumoniae	4414
27778	SMRU1132		Thailand	Asia	2009	19F	unknown						carriage	nasopharynx			ERR054584	109817	0	11512	Streptococcus pneumoniae	4414
27779	SMRU1136		Thailand	Asia	2009	19F	unknown						carriage	nasopharynx			ERR054588	109818	0	11512	Streptococcus pneumoniae	4414
27780	SMRU1151		Thailand	Asia	2009	19F	unknown						carriage	nasopharynx			ERR054603	115543	0	11512	Streptococcus pneumoniae	10294
27782	SMRU1190		Thailand	Asia	2009	19F	unknown						carriage	nasopharynx			ERR054641	111486	0	577	Streptococcus pneumoniae	81
27783	SMRU1196		Thailand	Asia	2009	19F	unknown						carriage	nasopharynx			ERR054647	109834	0	574	Streptococcus pneumoniae	4414
27785	SMRU1262		Thailand	Asia	2009	19F	unknown						carriage	nasopharynx			ERR054355	83304	0	11512	Streptococcus pneumoniae	4414
27786	SMRU1304		Thailand	Asia	2009	19F	unknown						carriage	nasopharynx			ERR054397	109801	0	574	Streptococcus pneumoniae	4414
27787	SMRU1305		Thailand	Asia	2009	19F	unknown						carriage	nasopharynx			ERR054398	111514	0	574	Streptococcus pneumoniae	4414
27788	SMRU1310		Thailand	Asia	2009	19F	unknown						carriage	nasopharynx			ERR054403	115533	0	11512	Streptococcus pneumoniae	4414
27789	SMRU1372		Thailand	Asia	2009	19F	unknown						carriage	nasopharynx			ERR054249	111543	0	11512	Streptococcus pneumoniae	4414
27790	SMRU3139		Thailand	Asia	2009	19F	unknown						carriage	nasopharynx			ERR084293	83604	0	11563	Streptococcus pneumoniae	4414
27791	SMRU1439		Thailand	Asia	2009	19F	unknown						carriage	nasopharynx			ERR056777	113809	0	577	Streptococcus pneumoniae	81
27792	SMRU1579		Thailand	Asia	2009	19F	unknown						carriage	nasopharynx			ERR057777	83388	0	11563	Streptococcus pneumoniae	4414
27793	SMRU1528		Thailand	Asia	2009	19F	unknown						carriage	nasopharynx			ERR054476	82270	0	577	Streptococcus pneumoniae	81
27794	SMRU1536		Thailand	Asia	2009	19F	unknown						carriage	nasopharynx			ERR054484	113118	0	11512	Streptococcus pneumoniae	4414
27795	SMRU1543		Thailand	Asia	2009	19F	unknown						carriage	nasopharynx			ERR054491	109813	0	574	Streptococcus pneumoniae	4414
27796	SMRU1591		Thailand	Asia	2009	19F	unknown						carriage	nasopharynx			ERR057789	40387	0	574	Streptococcus pneumoniae	4414
27797	SMRU1598		Thailand	Asia	2009	19F	unknown						carriage	nasopharynx			ERR057796	82337	0	11512	Streptococcus pneumoniae	4414
27798	SMRU1687		Thailand	Asia	2009	19F	unknown						carriage	nasopharynx			ERR056833	115565	0	11512	Streptococcus pneumoniae	4414
27799	SMRU1721		Thailand	Asia	2009	19F	unknown						carriage	nasopharynx			ERR056867	82320	0	11512	Streptococcus pneumoniae	4414
27800	SMRU1736		Thailand	Asia	2009	19F	unknown						carriage	nasopharynx			ERR056881	82325	0	11515	Streptococcus pneumoniae	236
27801	SMRU1739		Thailand	Asia	2009	19F	unknown						carriage	nasopharynx			ERR056884	82327	0	574	Streptococcus pneumoniae	4414
27802	SMRU1755		Thailand	Asia	2009	19F	unknown						carriage	nasopharynx			ERR059983	113132	0	11512	Streptococcus pneumoniae	4414
27803	SMRU1765		Thailand	Asia	2009	19F	unknown						carriage	nasopharynx			ERR059993	109911	0	11512	Streptococcus pneumoniae	4414
27804	SMRU1853		Thailand	Asia	2009	19F	unknown						carriage	nasopharynx			ERR057834	83392	0	574	Streptococcus pneumoniae	4414
27805	SMRU1768		Thailand	Asia	2009	19F	unknown						carriage	nasopharynx			ERR059996	109914	0	11586	Streptococcus pneumoniae	4414
27806	SMRU1772		Thailand	Asia	2009	19F	unknown						carriage	nasopharynx			ERR060000	113829	0	574	Streptococcus pneumoniae	4414
27807	SMRU1777		Thailand	Asia	2009	19F	unknown						carriage	nasopharynx			ERR063786	109930	0	11512	Streptococcus pneumoniae	4414
27808	SMRU1863		Thailand	Asia	2009	19F	unknown						carriage	nasopharynx			ERR057844	111471	0	11512	Streptococcus pneumoniae	4414
27810	SMRU1784		Thailand	Asia	2009	19F	unknown						carriage	nasopharynx			ERR063793	113842	0	11512	Streptococcus pneumoniae	4414
27811	SMRU1792		Thailand	Asia	2009	19F	unknown						carriage	nasopharynx			ERR063801	115582	0	11512	Streptococcus pneumoniae	4414
27812	SMRU1801		Thailand	Asia	2009	19F	unknown						carriage	nasopharynx			ERR060005	113830	0	11512	Streptococcus pneumoniae	4414
27813	SMRU1802		Thailand	Asia	2009	19F	unknown						carriage	nasopharynx			ERR060006	111448	0	11512	Streptococcus pneumoniae	4414
27814	SMRU1807		Thailand	Asia	2009	19F	unknown						carriage	nasopharynx			ERR060011	109919	0	11512	Streptococcus pneumoniae	4414
27815	SMRU1810		Thailand	Asia	2009	19F	unknown						carriage	nasopharynx			ERR060014	111446	0	11530	Streptococcus pneumoniae	236
27816	SMRU1816		Thailand	Asia	2009	19F	unknown						carriage	nasopharynx			ERR060020	109921	0	574	Streptococcus pneumoniae	10304
27817	SMRU1824		Thailand	Asia	2009	19F	unknown						carriage	nasopharynx			ERR060028	113137	0	11512	Streptococcus pneumoniae	4414
27818	SMRU1837		Thailand	Asia	2009	19F	unknown						carriage	nasopharynx			ERR089628	113872	0	11515	Streptococcus pneumoniae	236
27819	SMRU1865		Thailand	Asia	2009	19F	unknown						carriage	nasopharynx			ERR057846	109877	0	574	Streptococcus pneumoniae	4414
27820	SMRU1866		Thailand	Asia	2009	19F	unknown						carriage	nasopharynx			ERR057847	111601	0	574	Streptococcus pneumoniae	4414
27821	SMRU1874		Thailand	Asia	2009	19F	unknown						carriage	nasopharynx			ERR057855	83393	0	574	Streptococcus pneumoniae	4414
27822	SMRU1882		Thailand	Asia	2009	19F	unknown						carriage	nasopharynx			ERR057863	82348	0	11512	Streptococcus pneumoniae	4414
27823	SMRU2000		Thailand	Asia	2009	19F	unknown						carriage	nasopharynx			ERR057981	113827	0	11564	Streptococcus pneumoniae	7991
27824	SMRU2002		Thailand	Asia	2009	19F	unknown						carriage	nasopharynx			ERR057983	18163	0	11515	Streptococcus pneumoniae	236
27825	SMRU1890		Thailand	Asia	2009	19F	unknown						carriage	nasopharynx			ERR057871	83398	0	11530	Streptococcus pneumoniae	236
27826	SMRU1895		Thailand	Asia	2009	19F	unknown						carriage	nasopharynx			ERR057876	40392	0	11512	Streptococcus pneumoniae	4414
27827	SMRU1907		Thailand	Asia	2009	19F	unknown						carriage	nasopharynx			ERR057888	109885	0	11512	Streptococcus pneumoniae	4414
27828	SMRU1908		Thailand	Asia	2009	19F	unknown						carriage	nasopharynx			ERR057889	109886	0	577	Streptococcus pneumoniae	81
27829	SMRU1910		Thailand	Asia	2009	19F	unknown						carriage	nasopharynx			ERR057891	111465	0	11512	Streptococcus pneumoniae	4414
27830	SMRU1914		Thailand	Asia	2009	19F	unknown						carriage	nasopharynx			ERR057895	111464	0	11512	Streptococcus pneumoniae	4414
27831	SMRU3147		Thailand	Asia	2009	19F	unknown						carriage	nasopharynx			ERR064052	82458	0	574	Streptococcus pneumoniae	10304
27832	SMRU1932		Thailand	Asia	2009	19F	unknown						carriage	nasopharynx			ERR057913	83403	0	574	Streptococcus pneumoniae	10304
27833	SMRU1950		Thailand	Asia	2009	19F	unknown						carriage	nasopharynx			ERR057931	34157	0	11512	Streptococcus pneumoniae	4414
27834	SMRU1948		Thailand	Asia	2009	19F	unknown						carriage	nasopharynx			ERR057929	44937	0	11512	Streptococcus pneumoniae	4414
27835	SMRU1954		Thailand	Asia	2009	19F	unknown						carriage	nasopharynx			ERR057935	82359	0	11512	Streptococcus pneumoniae	4414
27836	SMRU2152		Thailand	Asia	2009	19F	unknown						carriage	nasopharynx			ERR063945	82425	0	11530	Streptococcus pneumoniae	236
27837	SMRU1965		Thailand	Asia	2009	19F	unknown						carriage	nasopharynx			ERR057946	82360	0	11512	Streptococcus pneumoniae	4414
27838	SMRU1968		Thailand	Asia	2009	19F	unknown						carriage	nasopharynx			ERR057949	82362	0	574	Streptococcus pneumoniae	10304
27839	SMRU2173		Thailand	Asia	2009	19F	unknown						carriage	nasopharynx			ERR063966	34177	0	574	Streptococcus pneumoniae	4414
27840	SMRU1980		Thailand	Asia	2009	19F	unknown						carriage	nasopharynx			ERR057961	113826	0	11512	Streptococcus pneumoniae	4414
27841	SMRU1992		Thailand	Asia	2009	19F	unknown						carriage	nasopharynx			ERR057973	34160	0	11530	Streptococcus pneumoniae	236
27842	SMRU2004		Thailand	Asia	2009	19F	unknown						carriage	nasopharynx			ERR057985	34161	0	11460	Streptococcus pneumoniae	81
27843	SMRU2011		Thailand	Asia	2009	19F	unknown						carriage	nasopharynx			ERR057992	34165	0	11512	Streptococcus pneumoniae	4414
27844	SMRU2012		Thailand	Asia	2009	19F	unknown						carriage	nasopharynx			ERR057993	40397	0	574	Streptococcus pneumoniae	4414
27845	SMRU2017		Thailand	Asia	2009	19F	unknown						carriage	nasopharynx			ERR063810	40399	0	574	Streptococcus pneumoniae	4414
27846	SMRU2047		Thailand	Asia	2009	19F	unknown						carriage	nasopharynx			ERR063840	82384	0	11512	Streptococcus pneumoniae	4414
27847	SMRU2055		Thailand	Asia	2009	19F	unknown						carriage	nasopharynx			ERR063848	44945	0	574	Streptococcus pneumoniae	4414
27848	SMRU2052		Thailand	Asia	2009	19F	unknown						carriage	nasopharynx			ERR063845	83423	0	11512	Streptococcus pneumoniae	4414
27849	SMRU2078		Thailand	Asia	2009	19F	unknown						carriage	nasopharynx			ERR063871	83428	0	11512	Streptococcus pneumoniae	4414
27850	SMRU2103		Thailand	Asia	2009	19F	unknown						carriage	nasopharynx			ERR063896	82400	0	11512	Streptococcus pneumoniae	4414
27851	SMRU2102		Thailand	Asia	2009	19F	unknown						carriage	nasopharynx			ERR063895	83434	0	577	Streptococcus pneumoniae	81
27852	SMRU2108		Thailand	Asia	2009	19F	unknown						carriage	nasopharynx			ERR063901	109935	0	11512	Streptococcus pneumoniae	4414
27853	SMRU2109		Thailand	Asia	2009	19F	unknown						carriage	nasopharynx			ERR063902	115587	0	577	Streptococcus pneumoniae	81
27854	SMRU2120		Thailand	Asia	2009	19F	unknown						carriage	nasopharynx			ERR063913	82407	0	574	Streptococcus pneumoniae	4414
27855	SMRU2121		Thailand	Asia	2009	19F	unknown						carriage	nasopharynx			ERR063914	82408	0	11517	Streptococcus pneumoniae	236
27856	SMRU2123		Thailand	Asia	2009	19F	unknown						carriage	nasopharynx			ERR063916	82410	0	574	Streptococcus pneumoniae	4414
27858	SMRU2156		Thailand	Asia	2009	19F	unknown						carriage	nasopharynx			ERR063949	82428	0	11512	Streptococcus pneumoniae	4414
27859	SMRU2179		Thailand	Asia	2009	19F	unknown						carriage	nasopharynx			ERR063972	82440	0	11512	Streptococcus pneumoniae	4414
27860	SMRU2183		Thailand	Asia	2009	19F	unknown						carriage	nasopharynx			ERR063976	83453	0	11512	Streptococcus pneumoniae	4414
27861	SMRU2196		Thailand	Asia	2009	19F	unknown						carriage	nasopharynx			ERR063989	34178	0	11512	Streptococcus pneumoniae	4414
27862	SMRU2214		Thailand	Asia	2009	19F	unknown						carriage	nasopharynx			ERR066205	40488	0	11530	Streptococcus pneumoniae	236
27863	SMRU2218		Thailand	Asia	2009	19F	unknown						carriage	nasopharynx			ERR066209	40490	0	11512	Streptococcus pneumoniae	4414
27864	SMRU2222		Thailand	Asia	2009	19F	unknown						carriage	nasopharynx			ERR066213	44976	0	11548	Streptococcus pneumoniae	4414
27865	SMRU2229		Thailand	Asia	2009	19F	unknown						carriage	nasopharynx			ERR066220	40494	0	11512	Streptococcus pneumoniae	4414
27866	SMRU2247		Thailand	Asia	2009	19F	unknown						carriage	nasopharynx			ERR084265	40614	0	574	Streptococcus pneumoniae	4414
27867	SMRU2250		Thailand	Asia	2009	19F	unknown						carriage	nasopharynx			ERR084268	83599	0	574	Streptococcus pneumoniae	4414
27868	SMRU2372		Thailand	Asia	2009	19F	unknown						carriage	nasopharynx			ERR066339	40515	0	577	Streptococcus pneumoniae	81
27869	SMRU2271		Thailand	Asia	2009	19F	unknown						carriage	nasopharynx			ERR066238	34256	0	11512	Streptococcus pneumoniae	4414
27870	SMRU2277		Thailand	Asia	2009	19F	unknown						carriage	nasopharynx			ERR066244	34258	0	11512	Streptococcus pneumoniae	4414
27871	SMRU2285		Thailand	Asia	2010	19F	unknown						carriage	nasopharynx			ERR066252	40498	0	11512	Streptococcus pneumoniae	4414
27872	SMRU2290		Thailand	Asia	2010	19F	unknown						carriage	nasopharynx			ERR066257	40500	0	11512	Streptococcus pneumoniae	4414
27873	SMRU2291		Thailand	Asia	2010	19F	unknown						carriage	nasopharynx			ERR066258	40501	0	11515	Streptococcus pneumoniae	236
27874	SMRU2305		Thailand	Asia	2010	19F	unknown						carriage	nasopharynx			ERR066272	83489	0	11512	Streptococcus pneumoniae	4414
27875	SMRU2318		Thailand	Asia	2010	19F	unknown						carriage	nasopharynx			ERR066285	40509	0	11512	Streptococcus pneumoniae	4414
27876	SMRU2317		Thailand	Asia	2010	19F	unknown						carriage	nasopharynx			ERR066284	83493	0	11512	Streptococcus pneumoniae	4414
27877	SMRU2321		Thailand	Asia	2010	19F	unknown						carriage	nasopharynx			ERR066288	55954	0	574	Streptococcus pneumoniae	10304
27878	SMRU2338		Thailand	Asia	2010	19F	unknown						carriage	nasopharynx			ERR066305	82528	0	11512	Streptococcus pneumoniae	4414
27879	SMRU2354		Thailand	Asia	2010	19F	unknown						carriage	nasopharynx			ERR066321	44986	0	11517	Streptococcus pneumoniae	236
27880	SMRU2381		Thailand	Asia	2010	19F	unknown						carriage	nasopharynx			ERR066348	40518	0	11512	Streptococcus pneumoniae	4414
27881	SMRU2384		Thailand	Asia	2010	19F	unknown						carriage	nasopharynx			ERR066351	82541	0	11512	Streptococcus pneumoniae	4414
27882	SMRU2558		Thailand	Asia	2010	19F	unknown						carriage	nasopharynx			ERR067781	82555	0	11460	Streptococcus pneumoniae	81
27883	SMRU2417		Thailand	Asia	2010	19F	unknown						carriage	nasopharynx			ERR064155	40432	0	11512	Streptococcus pneumoniae	4414
27884	SMRU2428		Thailand	Asia	2010	19F	unknown						carriage	nasopharynx			ERR064166	40434	0	574	Streptococcus pneumoniae	4414
27885	SMRU2440		Thailand	Asia	2010	19F	unknown						carriage	nasopharynx			ERR064178	34201	0	11512	Streptococcus pneumoniae	4414
27886	SMRU2437		Thailand	Asia	2010	19F	unknown						carriage	nasopharynx			ERR064175	40435	0	11515	Streptococcus pneumoniae	236
27888	SMRU2459		Thailand	Asia	2010	19F	unknown						carriage	nasopharynx			ERR064197	111429	0	11512	Streptococcus pneumoniae	4414
27889	SMRU2468		Thailand	Asia	2010	19F	unknown						carriage	nasopharynx			ERR064206	34205	0	11512	Streptococcus pneumoniae	4414
27890	SMRU2466		Thailand	Asia	2010	19F	unknown						carriage	nasopharynx			ERR064204	82491	0	11512	Streptococcus pneumoniae	4414
27891	SMRU2494		Thailand	Asia	2010	19F	unknown						carriage	nasopharynx			ERR064232	115594	0	11530	Streptococcus pneumoniae	236
27892	SMRU2496		Thailand	Asia	2010	19F	unknown						carriage	nasopharynx			ERR064234	115595	0	11512	Streptococcus pneumoniae	4414
27893	SMRU2501		Thailand	Asia	2010	19F	unknown						carriage	nasopharynx			ERR064006	40422	0	577	Streptococcus pneumoniae	81
27894	SMRU2505		Thailand	Asia	2010	19F	unknown						carriage	nasopharynx			ERR064010	83456	0	11512	Streptococcus pneumoniae	4414
27895	SMRU2510		Thailand	Asia	2010	19F	unknown						carriage	nasopharynx			ERR064015	40424	0	11512	Streptococcus pneumoniae	4414
27896	SMRU2507		Thailand	Asia	2010	19F	unknown						carriage	nasopharynx			ERR064012	82453	0	11517	Streptococcus pneumoniae	236
27897	SMRU2514		Thailand	Asia	2010	19F	unknown						carriage	nasopharynx			ERR064019	82455	0	11550	Streptococcus pneumoniae	10296
27898	SMRU2615		Thailand	Asia	2010	19F	unknown						carriage	nasopharynx			ERR067838	82589	0	11512	Streptococcus pneumoniae	4414
27899	SMRU2637		Thailand	Asia	2010	19F	unknown						carriage	nasopharynx			ERR067860	82598	0	574	Streptococcus pneumoniae	4414
27900	SMRU2678		Thailand	Asia	2010	19F	unknown						carriage	nasopharynx			ERR064080	109943	0	574	Streptococcus pneumoniae	4414
27901	SMRU2954		Thailand	Asia	2010	19F	unknown						carriage	nasopharynx			ERR084180	111418	0	11460	Streptococcus pneumoniae	81
27902	SMRU2691		Thailand	Asia	2010	19F	unknown						carriage	nasopharynx			ERR064093	83466	0	574	Streptococcus pneumoniae	4414
27903	SMRU2742		Thailand	Asia	2010	19F	unknown						carriage	nasopharynx			ERR069592	82639	0	574	Streptococcus pneumoniae	4414
27904	SMRU2782		Thailand	Asia	2010	19F	unknown						carriage	nasopharynx			ERR069632	83566	0	11512	Streptococcus pneumoniae	4414
27905	SMRU2796		Thailand	Asia	2010	19F	unknown						carriage	nasopharynx			ERR069646	82666	0	11512	Streptococcus pneumoniae	4414
27906	SMRU2808		Thailand	Asia	2010	19F	unknown						carriage	nasopharynx			ERR069658	40590	0	11515	Streptococcus pneumoniae	236
27907	SMRU2809		Thailand	Asia	2010	19F	unknown						carriage	nasopharynx			ERR069659	82668	0	11548	Streptococcus pneumoniae	4414
27908	SMRU2815		Thailand	Asia	2010	19F	unknown						carriage	nasopharynx			ERR069665	82671	0	11512	Streptococcus pneumoniae	4414
27909	SMRU2822		Thailand	Asia	2010	19F	unknown						carriage	nasopharynx			ERR069672	40594	0	574	Streptococcus pneumoniae	4414
27910	SMRU2828		Thailand	Asia	2010	19F	unknown						carriage	nasopharynx			ERR069678	34308	0	11517	Streptococcus pneumoniae	236
27911	SMRU2867		Thailand	Asia	2010	19F	unknown						carriage	nasopharynx			ERR067874	40522	0	11512	Streptococcus pneumoniae	4414
27912	SMRU2877		Thailand	Asia	2010	19F	unknown						carriage	nasopharynx			ERR067884	34274	0	11512	Streptococcus pneumoniae	4414
27913	SMRU2883		Thailand	Asia	2010	19F	unknown						carriage	nasopharynx			ERR067914	40536	0	11548	Streptococcus pneumoniae	4414
27914	SMRU2887		Thailand	Asia	2010	19F	unknown						carriage	nasopharynx			ERR067918	82618	0	11566	Streptococcus pneumoniae	4414
27915	SMRU2889		Thailand	Asia	2010	19F	unknown						carriage	nasopharynx			ERR067920	40537	0	577	Streptococcus pneumoniae	81
27916	SMRU2903		Thailand	Asia	2010	19F	unknown						carriage	nasopharynx			ERR067934	40539	0	574	Streptococcus pneumoniae	4414
27917	SMRU2898		Thailand	Asia	2010	19F	unknown						carriage	nasopharynx			ERR067929	115603	0	11512	Streptococcus pneumoniae	4414
27918	SMRU2932		Thailand	Asia	2010	19F	unknown						carriage	nasopharynx			ERR084158	83580	0	11512	Streptococcus pneumoniae	4414
27919	SMRU2935		Thailand	Asia	2010	19F	unknown						carriage	nasopharynx			ERR084161	83582	0	11515	Streptococcus pneumoniae	236
27920	SMRU3054		Thailand	Asia	2010	19F	unknown						carriage	nasopharynx			ERR072203	40598	0	574	Streptococcus pneumoniae	4414
27921	SMRU2975		Thailand	Asia	2010	19F	unknown						carriage	nasopharynx			ERR084201	82718	0	11512	Streptococcus pneumoniae	4414
27922	SMRU3063		Thailand	Asia	2010	19F	unknown						carriage	nasopharynx			ERR072212	82703	0	11515	Streptococcus pneumoniae	236
27923	SMRU3030		Thailand	Asia	2010	19F	unknown						carriage	nasopharynx			ERR072179	82684	0	11550	Streptococcus pneumoniae	10296
27924	SMRU3085		Thailand	Asia	2010	19F	unknown						carriage	nasopharynx			ERR072234	40604	0	574	Streptococcus pneumoniae	4414
27925	SMRU3081		Thailand	Asia	2010	19F	unknown						carriage	nasopharynx			ERR072230	45002	0	11512	Streptococcus pneumoniae	4414
27926	SMRU3116		Thailand	Asia	2010	19F	unknown						carriage	nasopharynx			ERR084318	45007	0	11550	Streptococcus pneumoniae	10296
27927	SMRU3118		Thailand	Asia	2010	19F	unknown						carriage	nasopharynx			ERR084320	113864	0	11550	Streptococcus pneumoniae	10296
27928	SMRU3125		Thailand	Asia	2010	19F	unknown						carriage	nasopharynx			ERR084279	82744	0	11517	Streptococcus pneumoniae	236
27929	SMRU131		Thailand	Asia	2008	19F	unknown						carriage	nasopharynx			ERR047928	82114	0	11517	Streptococcus pneumoniae	236
27931	SMRU887		Thailand	Asia	2008	19F	unknown						carriage	nasopharynx			ERR054579	40372	0	574	Streptococcus pneumoniae	4414
27932	SMRU1046		Thailand	Asia	2008	19F	unknown						carriage	nasopharynx			ERR051592	82216	0	11512	Streptococcus pneumoniae	4414
27933	SMRU1786		Thailand	Asia	2009	19F	unknown						carriage	nasopharynx			ERR063795	115581	0	12231	Streptococcus pneumoniae	10310
27934	SMRU1754		Thailand	Asia	2009	19F	unknown						carriage	nasopharynx			ERR059982	109905	0	11515	Streptococcus pneumoniae	236
27935	SMRU1809		Thailand	Asia	2009	19F	unknown						carriage	nasopharynx			ERR060013	113832	0	577	Streptococcus pneumoniae	81
27936	SMRU1873		Thailand	Asia	2009	19F	unknown						carriage	nasopharynx			ERR057854	109880	0	11512	Streptococcus pneumoniae	4414
27937	SMRU1899		Thailand	Asia	2009	19F	unknown						carriage	nasopharynx			ERR057880	113124	1			4414
27938	SMRU1912		Thailand	Asia	2009	19F	unknown						carriage	nasopharynx			ERR057893	109888	0	574	Streptococcus pneumoniae	4414
27939	SMRU1922		Thailand	Asia	2009	19F	unknown						carriage	nasopharynx			ERR057903	109890	0	574	Streptococcus pneumoniae	4414
27940	SMRU2105		Thailand	Asia	2009	19F	unknown						carriage	nasopharynx			ERR063898	82401	0	574	Streptococcus pneumoniae	10304
27941	SMRU2370		Thailand	Asia	2009	19F	unknown						carriage	nasopharynx			ERR066337	82536	0	11512	Streptococcus pneumoniae	4414
27942	SMRU2319		Thailand	Asia	2010	19F	unknown						carriage	nasopharynx			ERR066286	82521	0	11512	Streptococcus pneumoniae	4414
27943	SMRU2375		Thailand	Asia	2010	19F	unknown						carriage	nasopharynx			ERR066342	82538	0	577	Streptococcus pneumoniae	81
27944	SMRU2402		Thailand	Asia	2010	19F	unknown						carriage	nasopharynx			ERR064140	83472	0	11512	Streptococcus pneumoniae	4414
27945	SMRU2422		Thailand	Asia	2010	19F	unknown						carriage	nasopharynx			ERR064160	82483	0	577	Streptococcus pneumoniae	81
27946	SMRU2442		Thailand	Asia	2010	19F	unknown						carriage	nasopharynx			ERR064180	82489	0	11512	Streptococcus pneumoniae	4414
27947	SMRU2760		Thailand	Asia	2010	19F	unknown						carriage	nasopharynx			ERR069610	83561	0	11515	Streptococcus pneumoniae	236
27948	SMRU2612		Thailand	Asia	2010	19F	unknown						carriage	nasopharynx			ERR067835	82586	0	11530	Streptococcus pneumoniae	236
27949	SMRU2617		Thailand	Asia	2010	19F	unknown						carriage	nasopharynx			ERR067840	83530	0	577	Streptococcus pneumoniae	81
27950	SMRU3048		Thailand	Asia	2010	19F	unknown						carriage	nasopharynx			ERR072197	83571	0	574	Streptococcus pneumoniae	4414
27951	SMRU3066		Thailand	Asia	2010	19F	unknown						carriage	nasopharynx			ERR072215	82704	0	574	Streptococcus pneumoniae	4414
27952	SMRU3041		Thailand	Asia	2010	19F	unknown						carriage	nasopharynx			ERR072190	82692	0	11512	Streptococcus pneumoniae	4414
27953	SMRU3042		Thailand	Asia	2010	19F	unknown						carriage	nasopharynx			ERR072191	82693	0	11512	Streptococcus pneumoniae	4414
27957	SMRU1033		Thailand	Asia	2008	19F	unknown						carriage	nasopharynx			ERR051579	44870	0	13736	Streptococcus pneumoniae	5106
27958	SMRU1516		Thailand	Asia	2009	19F	unknown						carriage	nasopharynx			ERR054464	82267	0	11516	Streptococcus pneumoniae	4414
27959	SMRU1572		Thailand	Asia	2009	19F	unknown						carriage	nasopharynx			ERR057770	109870	0	13741	Streptococcus pneumoniae	16507
27960	SMRU1571		Thailand	Asia	2009	19F	unknown						carriage	nasopharynx			ERR057769	111477	0	13741	Streptococcus pneumoniae	16507
27961	SMRU1839		Thailand	Asia	2009	19F	unknown						carriage	nasopharynx			ERR089630	113874	0	11518	Streptococcus pneumoniae	236
27962	SMRU1891		Thailand	Asia	2009	19F	unknown						carriage	nasopharynx			ERR057872	111468	0	11518	Streptococcus pneumoniae	236
27964	SMRU2695		Thailand	Asia	2010	19F	unknown						carriage	nasopharynx			ERR064097	115591	0	11530	Streptococcus pneumoniae	236
27965	SMRU188		Thailand	Asia	2008	22A	unknown						carriage	nasopharynx			ERR049122	33917	0	11947	Streptococcus pneumoniae	910
27967	SMRU325		Thailand	Asia	2008	22A	unknown						carriage	nasopharynx			ERR048050	109685	0	11947	Streptococcus pneumoniae	910
27968	SMRU670		Thailand	Asia	2008	22A	unknown						carriage	nasopharynx			ERR051480	33929	0	11947	Streptococcus pneumoniae	910
27969	SMRU720		Thailand	Asia	2008	22A	unknown						carriage	nasopharynx			ERR051530	40225	0	11947	Streptococcus pneumoniae	910
27970	SMRU749		Thailand	Asia	2008	22A	unknown						carriage	nasopharynx			ERR052606	83291	1			910
27971	SMRU1040		Thailand	Asia	2008	22A	unknown						carriage	nasopharynx			ERR051586	83281	1			910
27972	SMRU1049		Thailand	Asia	2008	22A	unknown						carriage	nasopharynx			ERR051595	33953	0	11947	Streptococcus pneumoniae
27973	SMRU1052		Thailand	Asia	2008	22A	unknown						carriage	nasopharynx			ERR051598	82217	1			910
27974	SMRU1193		Thailand	Asia	2009	22A	unknown						carriage	nasopharynx			ERR054644	109833	0	11947	Streptococcus pneumoniae	910
27975	SMRU1236		Thailand	Asia	2009	22A	unknown						carriage	nasopharynx			ERR054329	109779	0	11947	Streptococcus pneumoniae	910
27976	SMRU1239		Thailand	Asia	2009	22A	unknown						carriage	nasopharynx			ERR054332	109780	0	11947	Streptococcus pneumoniae	910
27977	SMRU1300		Thailand	Asia	2009	22A	unknown						carriage	nasopharynx			ERR054393	111518	0	11947	Streptococcus pneumoniae	910
27978	SMRU1375		Thailand	Asia	2009	22A	unknown						carriage	nasopharynx			ERR054252	111542	0	11947	Streptococcus pneumoniae	910
27979	SMRU1461		Thailand	Asia	2009	22A	unknown						carriage	nasopharynx			ERR056799	82309	0	11947	Streptococcus pneumoniae	910
27980	SMRU1527		Thailand	Asia	2009	22A	unknown						carriage	nasopharynx			ERR054475	115537	0	11947	Streptococcus pneumoniae	910
27981	SMRU1989		Thailand	Asia	2009	22A	unknown						carriage	nasopharynx			ERR057970	111456	0	11947	Streptococcus pneumoniae	910
27982	SMRU108		Thailand	Asia	2008	22F	unknown						carriage	nasopharynx			ERR047905	113734	0	12748	Streptococcus pneumoniae	6709
27983	SMRU41		Thailand	Asia	2008	22F	unknown						carriage	nasopharynx			ERR039600	32901	0	12748	Streptococcus pneumoniae	6709
27984	SMRU119		Thailand	Asia	2008	22F	unknown						carriage	nasopharynx			ERR047916	83211	0	12748	Streptococcus pneumoniae	6709
27985	SMRU1055		Thailand	Asia	2008	22F	unknown						carriage	nasopharynx			ERR051601	83284	0	12757	Streptococcus pneumoniae
27986	SMRU1108		Thailand	Asia	2008	22F	unknown						carriage	nasopharynx			ERR051654	32986	1			6709
27987	SMRU1141		Thailand	Asia	2009	22F	unknown						carriage	nasopharynx			ERR054593	109821	0	12757	Streptococcus pneumoniae	6709
27988	SMRU1211		Thailand	Asia	2009	22F	unknown						carriage	nasopharynx			ERR054304	109772	0	12748	Streptococcus pneumoniae	6709
27989	SMRU1532		Thailand	Asia	2009	22F	unknown						carriage	nasopharynx			ERR054480	83322	1			6709
27990	SMRU2268		Thailand	Asia	2009	22F	unknown						carriage	nasopharynx			ERR066235	82509	0	11799	Streptococcus pneumoniae	1294
27991	SMRU2368		Thailand	Asia	2010	22F	unknown						carriage	nasopharynx			ERR066335	83503	0	11799	Streptococcus pneumoniae	1294
27993	SMRU2707		Thailand	Asia	2010	22F	unknown						carriage	nasopharynx			ERR064109	109949	0	12748	Streptococcus pneumoniae	6709
27995	SMRU3020		Thailand	Asia	2010	22F	unknown						carriage	nasopharynx			ERR084246	115610	0	11892	Streptococcus pneumoniae	1294
27996	SMRU525		Thailand	Asia	2008	23A	unknown						carriage	nasopharynx			ERR048202	40191	0	13374	Streptococcus pneumoniae	338
27997	SMRU137		Thailand	Asia	2008	23A	unknown						carriage	nasopharynx			ERR047934	111581	0	13374	Streptococcus pneumoniae	338
27998	SMRU198		Thailand	Asia	2008	23A	unknown						carriage	nasopharynx			ERR050061	111561	0	13374	Streptococcus pneumoniae	338
27999	SMRU226		Thailand	Asia	2008	23A	unknown						carriage	nasopharynx			ERR049945	111569	0	13374	Streptococcus pneumoniae	338
28001	SMRU590		Thailand	Asia	2008	23A	unknown						carriage	nasopharynx			ERR051424	111556	0	13374	Streptococcus pneumoniae	338
28002	SMRU619		Thailand	Asia	2008	23A	unknown						carriage	nasopharynx			ERR051453	111552	0	13374	Streptococcus pneumoniae	338
28003	SMRU840		Thailand	Asia	2008	23A	unknown						carriage	nasopharynx			ERR056706	109838	0	13374	Streptococcus pneumoniae	338
28004	SMRU771		Thailand	Asia	2008	23A	unknown						carriage	nasopharynx			ERR054511	34114	0	13374	Streptococcus pneumoniae	338
28006	SMRU1208		Thailand	Asia	2009	23A	unknown						carriage	nasopharynx			ERR054301	111532	0	13374	Streptococcus pneumoniae	338
28007	SMRU2202		Thailand	Asia	2009	23A	unknown						carriage	nasopharynx			ERR063995	44952	0	13374	Streptococcus pneumoniae	338
28008	SMRU2245		Thailand	Asia	2009	23A	unknown						carriage	nasopharynx			ERR084263	115611	0	13374	Streptococcus pneumoniae	338
28009	SMRU3053		Thailand	Asia	2010	23A	unknown						carriage	nasopharynx			ERR072202	55962	0	13374	Streptococcus pneumoniae	338
28010	SMRU30		Thailand	Asia	2007	23A	unknown						carriage	nasopharynx			ERR039589	83204	0	13374	Streptococcus pneumoniae	338
28012	SMRU48		Thailand	Asia	2008	23A	unknown						carriage	nasopharynx			ERR039607	109673	0	13390	Streptococcus pneumoniae	2218
28013	SMRU113		Thailand	Asia	2008	23A	unknown						carriage	nasopharynx			ERR047910	113737	0	13390	Streptococcus pneumoniae	2218
28014	SMRU192		Thailand	Asia	2008	23A	unknown						carriage	nasopharynx			ERR049126	82163	0	13390	Streptococcus pneumoniae	2218
28015	SMRU320		Thailand	Asia	2008	23A	unknown						carriage	nasopharynx			ERR048045	115483	0	13374	Streptococcus pneumoniae	338
28016	SMRU359		Thailand	Asia	2008	23A	unknown						carriage	nasopharynx			ERR048084	109690	0	13374	Streptococcus pneumoniae	338
28017	SMRU436		Thailand	Asia	2008	23A	unknown						carriage	nasopharynx			ERR048113	33906	0	13382	Streptococcus pneumoniae	10462
28018	SMRU682		Thailand	Asia	2008	23A	unknown						carriage	nasopharynx			ERR051492	32960	0	13380	Streptococcus pneumoniae	2572
28021	SMRU1163		Thailand	Asia	2009	23A	unknown						carriage	nasopharynx			ERR054615	109824	0	13380	Streptococcus pneumoniae	2572
28022	SMRU1187		Thailand	Asia	2009	23A	unknown						carriage	nasopharynx			ERR054639	109831	0	13380	Streptococcus pneumoniae	2572
28023	SMRU1705		Thailand	Asia	2009	23A	unknown						carriage	nasopharynx			ERR056851	113811	0	13383	Streptococcus pneumoniae	10451
28024	SMRU2251		Thailand	Asia	2009	23A	unknown						carriage	nasopharynx			ERR084269	82738	0	13374	Streptococcus pneumoniae	338
28025	SMRU2304		Thailand	Asia	2010	23A	unknown						carriage	nasopharynx			ERR066271	40506	0	13374	Streptococcus pneumoniae	338
28026	SMRU2313		Thailand	Asia	2010	23A	unknown						carriage	nasopharynx			ERR066280	40507	0	13380	Streptococcus pneumoniae	2572
28027	SMRU2411		Thailand	Asia	2010	23A	unknown						carriage	nasopharynx			ERR064149	34199	0	13380	Streptococcus pneumoniae	2572
28029	SMRU2967		Thailand	Asia	2010	23A	unknown						carriage	nasopharynx			ERR084193	82716	0	13391	Streptococcus pneumoniae	2572
28030	SMRU883		Thailand	Asia	2008	23B	unknown						carriage	nasopharynx			ERR054575	44933	0	13712	Streptococcus pneumoniae	6707
28031	SMRU2386		Thailand	Asia	2010	23B	unknown						carriage	nasopharynx			ERR066353	83505	0	13712	Streptococcus pneumoniae	6707
28032	SMRU68		Thailand	Asia	2008	23B	unknown						carriage	nasopharynx			ERR039627	82102	0	13712	Streptococcus pneumoniae	6707
28033	SMRU69		Thailand	Asia	2008	23B	unknown						carriage	nasopharynx			ERR039628	82103	0	13712	Streptococcus pneumoniae	6707
28034	SMRU2477		Thailand	Asia	2008	23B	unknown						carriage	nasopharynx			ERR064215	82495	1			6707
28035	SMRU455		Thailand	Asia	2008	23B	unknown						carriage	nasopharynx			ERR048132	44851	0	13712	Streptococcus pneumoniae	6707
28036	SMRU1042		Thailand	Asia	2008	23B	unknown						carriage	nasopharynx			ERR051588	40233	0	13714	Streptococcus pneumoniae	6707
28037	SMRU1268		Thailand	Asia	2009	23B	unknown						carriage	nasopharynx			ERR054361	82249	0	13715	Streptococcus pneumoniae	10567
28038	SMRU1289		Thailand	Asia	2009	23B	unknown						carriage	nasopharynx			ERR054382	109795	0	13715	Streptococcus pneumoniae	10567
28039	SMRU1316		Thailand	Asia	2009	23B	unknown						carriage	nasopharynx			ERR054409	111508	0	13712	Streptococcus pneumoniae	6707
28040	SMRU3137		Thailand	Asia	2009	23B	unknown						carriage	nasopharynx			ERR084291	83603	0	13712	Streptococcus pneumoniae	6707
28041	SMRU2387		Thailand	Asia	2010	23B	unknown						carriage	nasopharynx			ERR066354	82542	0	13712	Streptococcus pneumoniae	6707
28042	SMRU2609		Thailand	Asia	2010	23B	unknown						carriage	nasopharynx			ERR067832	82583	0	13712	Streptococcus pneumoniae	6707
28043	SMRU2844		Thailand	Asia	2010	23B	unknown						carriage	nasopharynx			ERR067899	109970	0	13712	Streptococcus pneumoniae	6707
28045	SMRU2920		Thailand	Asia	2010	23B	unknown						carriage	nasopharynx			ERR067951	82632	0	13712	Streptococcus pneumoniae	6707
28047	SMRU210		Thailand	Asia	2008	23F	unknown						carriage	nasopharynx			ERR050073	55929	0	12777	Streptococcus pneumoniae	2624
28051	SMRU643		Thailand	Asia	2008	23F	unknown						carriage	nasopharynx			ERR273522	45054	0	13375	Streptococcus pneumoniae	2218
28052	SMRU785		Thailand	Asia	2008	23F	unknown						carriage	nasopharynx			ERR054525	33120	0	13375	Streptococcus pneumoniae	172
28053	SMRU901		Thailand	Asia	2008	23F	unknown						carriage	nasopharynx			ERR049972	111564	0	13375	Streptococcus pneumoniae	2218
28054	SMRU825		Thailand	Asia	2008	23F	unknown						carriage	nasopharynx			ERR056691	115547	0	12729	Streptococcus pneumoniae	802
28055	SMRU861		Thailand	Asia	2008	23F	unknown						carriage	nasopharynx			ERR056727	83350	0	12729	Streptococcus pneumoniae	802
28056	SMRU1133		Thailand	Asia	2009	23F	unknown						carriage	nasopharynx			ERR054585	83328	0	12777	Streptococcus pneumoniae	10489
28057	SMRU1181		Thailand	Asia	2009	23F	unknown						carriage	nasopharynx			ERR054633	111489	0	12729	Streptococcus pneumoniae	802
28059	SMRU1362		Thailand	Asia	2009	23F	unknown						carriage	nasopharynx			ERR054239	109756	0	12729	Streptococcus pneumoniae	802
28060	SMRU1501		Thailand	Asia	2009	23F	unknown						carriage	nasopharynx			ERR054449	83314	0	12729	Streptococcus pneumoniae	802
28061	SMRU2071		Thailand	Asia	2009	23F	unknown						carriage	nasopharynx			ERR063864	82389	0	12729	Streptococcus pneumoniae	802
28062	SMRU2143		Thailand	Asia	2009	23F	unknown						carriage	nasopharynx			ERR063936	82422	0	12729	Streptococcus pneumoniae	802
28063	SMRU2148		Thailand	Asia	2009	23F	unknown						carriage	nasopharynx			ERR063941	109938	0	12777	Streptococcus pneumoniae	2624
28064	SMRU2530		Thailand	Asia	2010	23F	unknown						carriage	nasopharynx			ERR064035	34188	0	12729	Streptococcus pneumoniae	802
28065	SMRU2745		Thailand	Asia	2010	23F	unknown						carriage	nasopharynx			ERR069595	83558	0	12777	Streptococcus pneumoniae	2624
28066	SMRU76		Thailand	Asia	2008	23F	unknown						carriage	nasopharynx			ERR039635	33843	0	12729	Streptococcus pneumoniae	802
28070	SMRU244		Thailand	Asia	2008	23F	unknown						carriage	nasopharynx			ERR052581	113782	0	12729	Streptococcus pneumoniae	802
28071	SMRU253		Thailand	Asia	2008	23F	unknown						carriage	nasopharynx			ERR052590	109733	1			802
28072	SMRU421		Thailand	Asia	2008	23F	unknown						carriage	nasopharynx			ERR048098	33901	0	12729	Streptococcus pneumoniae	802
28073	SMRU591		Thailand	Asia	2008	23F	unknown						carriage	nasopharynx			ERR051425	33925	0	12729	Streptococcus pneumoniae	802
28075	SMRU542		Thailand	Asia	2008	23F	unknown						carriage	nasopharynx			ERR273493	34521	0	12777	Streptococcus pneumoniae	2624
28076	SMRU620		Thailand	Asia	2008	23F	unknown						carriage	nasopharynx			ERR051454	109711	1
28079	SMRU672		Thailand	Asia	2008	23F	unknown						carriage	nasopharynx			ERR051482	109717	0	12777	Streptococcus pneumoniae	2624
28082	SMRU733		Thailand	Asia	2008	23F	unknown						carriage	nasopharynx			ERR051543	40228	0	12729	Streptococcus pneumoniae	802
28083	SMRU860		Thailand	Asia	2008	23F	unknown						carriage	nasopharynx			ERR056726	82294	0	12729	Streptococcus pneumoniae	802
28086	SMRU956		Thailand	Asia	2008	23F	unknown						carriage	nasopharynx			ERR050027	44857	0	12729	Streptococcus pneumoniae	802
28087	SMRU963		Thailand	Asia	2008	23F	unknown						carriage	nasopharynx			ERR050034	82189	0	12777	Streptococcus pneumoniae	2624
28088	SMRU979		Thailand	Asia	2008	23F	unknown						carriage	nasopharynx			ERR050050	82194	0	12777	Streptococcus pneumoniae	2624
28089	SMRU1010		Thailand	Asia	2008	23F	unknown						carriage	nasopharynx			ERR273529	31720	0	12729	Streptococcus pneumoniae	802
28091	SMRU1076		Thailand	Asia	2008	23F	unknown						carriage	nasopharynx			ERR051622	32984	1			802
28096	SMRU1329		Thailand	Asia	2009	23F	unknown						carriage	nasopharynx			ERR060037	111442	0	12729	Streptococcus pneumoniae	802
28097	SMRU1379		Thailand	Asia	2009	23F	unknown						carriage	nasopharynx			ERR054256	82237	0	12729	Streptococcus pneumoniae	802
28098	SMRU1414		Thailand	Asia	2009	23F	unknown						carriage	nasopharynx			ERR054291	109769	0	12729	Streptococcus pneumoniae	802
28099	SMRU1722		Thailand	Asia	2009	23F	unknown						carriage	nasopharynx			ERR056868	83380	0	12729	Streptococcus pneumoniae	802
28100	SMRU1762		Thailand	Asia	2009	23F	unknown						carriage	nasopharynx			ERR059990	109910	0	12777	Streptococcus pneumoniae	10489
28104	SMRU2189		Thailand	Asia	2009	23F	unknown						carriage	nasopharynx			ERR063982	44948	0	12777	Streptococcus pneumoniae	2624
28105	SMRU2076		Thailand	Asia	2009	23F	unknown						carriage	nasopharynx			ERR063869	83427	0	12729	Streptococcus pneumoniae	802
28106	SMRU2164		Thailand	Asia	2009	23F	unknown						carriage	nasopharynx			ERR063957	82433	0	12777	Streptococcus pneumoniae	2624
28109	SMRU2342		Thailand	Asia	2010	23F	unknown						carriage	nasopharynx			ERR066309	83498	0	12729	Streptococcus pneumoniae	802
28112	SMRU2448		Thailand	Asia	2010	23F	unknown						carriage	nasopharynx			ERR064186	111430	0	12778	Streptococcus pneumoniae	2624
28113	SMRU2462		Thailand	Asia	2010	23F	unknown						carriage	nasopharynx			ERR064200	40442	0	12777	Streptococcus pneumoniae	10489
28114	SMRU2470		Thailand	Asia	2010	23F	unknown						carriage	nasopharynx			ERR064208	82493	0	12730	Streptococcus pneumoniae	802
28115	SMRU2522		Thailand	Asia	2010	23F	unknown						carriage	nasopharynx			ERR064027	34183	0	12777	Streptococcus pneumoniae	2624
28116	SMRU2610		Thailand	Asia	2010	23F	unknown						carriage	nasopharynx			ERR067833	82584	0	12729	Streptococcus pneumoniae	802
28117	SMRU2620		Thailand	Asia	2010	23F	unknown						carriage	nasopharynx			ERR067843	83531	0	12729	Streptococcus pneumoniae	802
28119	SMRU2697		Thailand	Asia	2010	23F	unknown						carriage	nasopharynx			ERR064099	113848	0	12777	Streptococcus pneumoniae	2624
28120	SMRU2754		Thailand	Asia	2010	23F	unknown						carriage	nasopharynx			ERR069604	82647	0	12729	Streptococcus pneumoniae	802
28121	SMRU2801		Thailand	Asia	2010	23F	unknown						carriage	nasopharynx			ERR069651	40586	0	12984	Streptococcus pneumoniae	10474
28122	SMRU2852		Thailand	Asia	2010	23F	unknown						carriage	nasopharynx			ERR067907	40534	0	12777	Streptococcus pneumoniae	2624
28123	SMRU2921		Thailand	Asia	2010	23F	unknown						carriage	nasopharynx			ERR067952	82633	0	12777	Streptococcus pneumoniae	2624
28125	SMRU3029		Thailand	Asia	2010	23F	unknown						carriage	nasopharynx			ERR072178	82683	0	12777	Streptococcus pneumoniae	10488
28126	SMRU3065		Thailand	Asia	2010	23F	unknown						carriage	nasopharynx			ERR072214	83576	0	12777	Streptococcus pneumoniae	2624
28127	SMRU3087		Thailand	Asia	2010	23F	unknown						carriage	nasopharynx			ERR072236	40606	0	12729	Streptococcus pneumoniae	802
28128	SMRU321		Thailand	Asia	2008	23F	unknown						carriage	nasopharynx			ERR048046	115484	0	12730	Streptococcus pneumoniae	802
28131	SMRU843		Thailand	Asia	2008	23F	unknown						carriage	nasopharynx			ERR056709	82288	0	12726	Streptococcus pneumoniae	4413
28133	SMRU647		Thailand	Asia	2008	23F	unknown						carriage	nasopharynx			ERR273526	34525	0	12777	Streptococcus pneumoniae	2624
28134	SMRU663		Thailand	Asia	2008	23F	unknown						carriage	nasopharynx			ERR051473	83275	0	12729	Streptococcus pneumoniae	802
28135	SMRU679		Thailand	Asia	2008	23F	unknown						carriage	nasopharynx			ERR051489	31976	0	12726	Streptococcus pneumoniae	4413
28137	SMRU1215		Thailand	Asia	2009	23F	unknown						carriage	nasopharynx			ERR054308	111530	0	13384	Streptococcus pneumoniae	172
28138	SMRU1267		Thailand	Asia	2009	23F	unknown						carriage	nasopharynx			ERR054360	115528	0	13384	Streptococcus pneumoniae	172
28139	SMRU1413		Thailand	Asia	2009	23F	unknown						carriage	nasopharynx			ERR054290	113798	0	13384	Streptococcus pneumoniae	172
28140	SMRU1547		Thailand	Asia	2009	23F	unknown						carriage	nasopharynx			ERR054495	111503	0	13384	Streptococcus pneumoniae	172
28141	SMRU1645		Thailand	Asia	2009	23F	unknown						carriage	nasopharynx			ERR059969	109902	0	13384	Streptococcus pneumoniae	172
28142	SMRU2067		Thailand	Asia	2009	23F	unknown						carriage	nasopharynx			ERR063860	40407	0	12729	Streptococcus pneumoniae	802
28144	SMRU3148		Thailand	Asia	2009	23F	unknown						carriage	nasopharynx			ERR064053	109940	0	13384	Streptococcus pneumoniae	172
28145	SMRU2079		Thailand	Asia	2009	23F	unknown						carriage	nasopharynx			ERR063872	44947	0	13384	Streptococcus pneumoniae	172
28147	SMRU2390		Thailand	Asia	2010	23F	unknown						carriage	nasopharynx			ERR066357	109967	0	13389	Streptococcus pneumoniae	172
28148	SMRU2511		Thailand	Asia	2010	23F	unknown						carriage	nasopharynx			ERR064016	40425	0	12729	Streptococcus pneumoniae	802
28149	SMRU2519		Thailand	Asia	2010	23F	unknown						carriage	nasopharynx			ERR064024	82457	0	13384	Streptococcus pneumoniae	172
28150	SMRU2582		Thailand	Asia	2010	23F	unknown						carriage	nasopharynx			ERR067805	83521	0	13389	Streptococcus pneumoniae	172
28151	SMRU2748		Thailand	Asia	2010	23F	unknown						carriage	nasopharynx			ERR069598	113859	0	13384	Streptococcus pneumoniae	172
28153	SMRU2862		Thailand	Asia	2010	23F	unknown						carriage	nasopharynx			ERR067869	55957	0	13389	Streptococcus pneumoniae	172
28154	SMRU2974		Thailand	Asia	2010	23F	unknown						carriage	nasopharynx			ERR084200	109983	0	13384	Streptococcus pneumoniae	172
28155	SMRU3062		Thailand	Asia	2010	23F	unknown						carriage	nasopharynx			ERR072211	83574	0	12777	Streptococcus pneumoniae	2624
28156	SMRU138		Thailand	Asia	2008	23F	unknown						carriage	nasopharynx			ERR047935	113749	0	12730	Streptococcus pneumoniae	802
28158	SMRU231		Thailand	Asia	2008	23F	unknown						carriage	nasopharynx			ERR049950	109700	0	12730	Streptococcus pneumoniae	802
28161	SMRU410		Thailand	Asia	2008	23F	unknown						carriage	nasopharynx			ERR048087	33895	0	12730	Streptococcus pneumoniae	802
28162	SMRU472		Thailand	Asia	2008	23F	unknown						carriage	nasopharynx			ERR048149	83232	0	12726	Streptococcus pneumoniae	4413
28163	SMRU492		Thailand	Asia	2008	23F	unknown						carriage	nasopharynx			ERR048169	113757	0	12726	Streptococcus pneumoniae	4413
28164	SMRU496		Thailand	Asia	2008	23F	unknown						carriage	nasopharynx			ERR048173	113759	0	12730	Streptococcus pneumoniae	802
28165	SMRU511		Thailand	Asia	2008	23F	unknown						carriage	nasopharynx			ERR048188	33914	0	12730	Streptococcus pneumoniae	802
28167	SMRU574		Thailand	Asia	2008	23F	unknown						carriage	nasopharynx			ERR052647	83298	0	12726	Streptococcus pneumoniae	4413
28168	SMRU593		Thailand	Asia	2008	23F	unknown						carriage	nasopharynx			ERR051427	33926	0	12726	Streptococcus pneumoniae	4413
28169	SMRU603		Thailand	Asia	2008	23F	unknown						carriage	nasopharynx			ERR051437	83268	0	12730	Streptococcus pneumoniae	802
28174	SMRU645		Thailand	Asia	2008	23F	unknown						carriage	nasopharynx			ERR273524	33742	0	12730	Streptococcus pneumoniae	802
28175	SMRU667		Thailand	Asia	2008	23F	unknown						carriage	nasopharynx			ERR051477	44860	0	12726	Streptococcus pneumoniae	4413
28176	SMRU699		Thailand	Asia	2008	23F	unknown						carriage	nasopharynx			ERR051509	31977	0	12726	Streptococcus pneumoniae	4413
28178	SMRU717		Thailand	Asia	2008	23F	unknown						carriage	nasopharynx			ERR051527	32965	0	12726	Streptococcus pneumoniae	4413
28180	SMRU755		Thailand	Asia	2008	23F	unknown						carriage	nasopharynx			ERR052612	82228	0	12726	Streptococcus pneumoniae	4413
28181	SMRU884		Thailand	Asia	2008	23F	unknown						carriage	nasopharynx			ERR054576	40370	1			4413
28182	SMRU823		Thailand	Asia	2008	23F	unknown						carriage	nasopharynx			ERR056689	82283	0	12726	Streptococcus pneumoniae	4413
28183	SMRU851		Thailand	Asia	2008	23F	unknown						carriage	nasopharynx			ERR056717	82292	0	12726	Streptococcus pneumoniae	4413
28186	SMRU941		Thailand	Asia	2008	23F	unknown						carriage	nasopharynx			ERR050012	82182	0	12730	Streptococcus pneumoniae	802
28187	SMRU931		Thailand	Asia	2008	23F	unknown						carriage	nasopharynx			ERR050002	82179	0	12726	Streptococcus pneumoniae	4413
28188	SMRU958		Thailand	Asia	2008	23F	unknown						carriage	nasopharynx			ERR050029	109705	0	12730	Streptococcus pneumoniae	802
28190	SMRU967		Thailand	Asia	2008	23F	unknown						carriage	nasopharynx			ERR050038	83259	0	12726	Streptococcus pneumoniae	4413
28191	SMRU988		Thailand	Asia	2008	23F	unknown						carriage	nasopharynx			ERR051558	33943	0	12726	Streptococcus pneumoniae
28194	SMRU1043		Thailand	Asia	2008	23F	unknown						carriage	nasopharynx			ERR051589	82215	0	12726	Streptococcus pneumoniae	4413
28196	SMRU1067		Thailand	Asia	2008	23F	unknown						carriage	nasopharynx			ERR051613	31985	0	12726	Streptococcus pneumoniae	10487
28197	SMRU1072		Thailand	Asia	2008	23F	unknown						carriage	nasopharynx			ERR051618	33954	1			4413
28199	SMRU1144		Thailand	Asia	2009	23F	unknown						carriage	nasopharynx			ERR054596	83330	0	12726	Streptococcus pneumoniae	4413
28202	SMRU1250		Thailand	Asia	2009	23F	unknown						carriage	nasopharynx			ERR054343	115526	0	12726	Streptococcus pneumoniae	10483
28203	SMRU1192		Thailand	Asia	2009	23F	unknown						carriage	nasopharynx			ERR054643	113806	0	12726	Streptococcus pneumoniae	4413
28204	SMRU1226		Thailand	Asia	2009	23F	unknown						carriage	nasopharynx			ERR054319	109776	0	12726	Streptococcus pneumoniae	4413
28206	SMRU1325		Thailand	Asia	2009	23F	unknown						carriage	nasopharynx			ERR060033	109925	0	11435	Streptococcus pneumoniae	10405
28207	SMRU1345		Thailand	Asia	2009	23F	unknown						carriage	nasopharynx			ERR054222	113784	0	12726	Streptococcus pneumoniae	4413
28209	SMRU1376		Thailand	Asia	2009	23F	unknown						carriage	nasopharynx			ERR054253	111541	0	12726	Streptococcus pneumoniae	4413
28211	SMRU1433		Thailand	Asia	2009	23F	unknown						carriage	nasopharynx			ERR056771	83359	0	12726	Streptococcus pneumoniae	4413
28212	SMRU1458		Thailand	Asia	2009	23F	unknown						carriage	nasopharynx			ERR056796	115556	0	12730	Streptococcus pneumoniae	802
28214	SMRU1463		Thailand	Asia	2009	23F	unknown						carriage	nasopharynx			ERR056801	115559	0	12726	Streptococcus pneumoniae	4413
28215	SMRU1466		Thailand	Asia	2009	23F	unknown						carriage	nasopharynx			ERR054415	40344	0	12726	Streptococcus pneumoniae	4413
28216	SMRU1484		Thailand	Asia	2009	23F	unknown						carriage	nasopharynx			ERR054433	82260	0	12726	Streptococcus pneumoniae	4413
28217	SMRU1531		Thailand	Asia	2009	23F	unknown						carriage	nasopharynx			ERR054479	83321	0	12740	Streptococcus pneumoniae	4413
28218	SMRU1568		Thailand	Asia	2009	23F	unknown						carriage	nasopharynx			ERR057766	111478	0	12730	Streptococcus pneumoniae	802
28223	SMRU1694		Thailand	Asia	2009	23F	unknown						carriage	nasopharynx			ERR056840	83372	0	12726	Streptococcus pneumoniae	4413
28224	SMRU1707		Thailand	Asia	2009	23F	unknown						carriage	nasopharynx			ERR056853	83375	0	12726	Streptococcus pneumoniae	4413
28225	SMRU1723		Thailand	Asia	2009	23F	unknown						carriage	nasopharynx			ERR056869	109863	0	12726	Streptococcus pneumoniae	4413
28227	SMRU1877		Thailand	Asia	2009	23F	unknown						carriage	nasopharynx			ERR057858	55946	0	12726	Streptococcus pneumoniae	4413
28229	SMRU1829		Thailand	Asia	2009	23F	unknown						carriage	nasopharynx			ERR089620	113869	0	12726	Streptococcus pneumoniae	4413
28230	SMRU1864		Thailand	Asia	2009	23F	unknown						carriage	nasopharynx			ERR057845	111470	0	12730	Streptococcus pneumoniae	802
28231	SMRU1902		Thailand	Asia	2009	23F	unknown						carriage	nasopharynx			ERR057883	113823	0	12726	Streptococcus pneumoniae	4413
28232	SMRU1949		Thailand	Asia	2009	23F	unknown						carriage	nasopharynx			ERR057930	34156	0	12730	Streptococcus pneumoniae	802
28234	SMRU2013		Thailand	Asia	2009	23F	unknown						carriage	nasopharynx			ERR057994	33135	1			4413
28236	SMRU2082		Thailand	Asia	2009	23F	unknown						carriage	nasopharynx			ERR063875	82394	0	12726	Streptococcus pneumoniae	4413
28237	SMRU2144		Thailand	Asia	2009	23F	unknown						carriage	nasopharynx			ERR063937	83441	0	12730	Streptococcus pneumoniae	802
28239	SMRU2209		Thailand	Asia	2009	23F	unknown						carriage	nasopharynx			ERR066200	40485	0	12730	Streptococcus pneumoniae	802
28240	SMRU2210		Thailand	Asia	2009	23F	unknown						carriage	nasopharynx			ERR066201	44975	0	12726	Streptococcus pneumoniae	4413
28241	SMRU2236		Thailand	Asia	2009	23F	unknown						carriage	nasopharynx			ERR084254	45005	0	12726	Streptococcus pneumoniae	4413
28242	SMRU2237		Thailand	Asia	2009	23F	unknown						carriage	nasopharynx			ERR084255	40612	0	12726	Streptococcus pneumoniae	4413
28244	SMRU2240		Thailand	Asia	2009	23F	unknown						carriage	nasopharynx			ERR084258	83595	0	13224	Streptococcus pneumoniae	242
28245	SMRU2256		Thailand	Asia	2009	23F	unknown						carriage	nasopharynx			ERR084274	82741	0	12726	Streptococcus pneumoniae	4413
28246	SMRU2284		Thailand	Asia	2010	23F	unknown						carriage	nasopharynx			ERR066251	34261	0	13389	Streptococcus pneumoniae	172
28248	SMRU2327		Thailand	Asia	2010	23F	unknown						carriage	nasopharynx			ERR066294	83494	0	12726	Streptococcus pneumoniae	4413
28249	SMRU2330		Thailand	Asia	2010	23F	unknown						carriage	nasopharynx			ERR066297	44983	0	13384	Streptococcus pneumoniae	172
28250	SMRU2351		Thailand	Asia	2010	23F	unknown						carriage	nasopharynx			ERR066318	82531	0	12726	Streptococcus pneumoniae	4413
28251	SMRU2453		Thailand	Asia	2010	23F	unknown						carriage	nasopharynx			ERR064191	34202	0	13384	Streptococcus pneumoniae	172
28252	SMRU2364		Thailand	Asia	2010	23F	unknown						carriage	nasopharynx			ERR066331	111421	0	12730	Streptococcus pneumoniae	802
28254	SMRU2460		Thailand	Asia	2010	23F	unknown						carriage	nasopharynx			ERR064198	109960	0	12730	Streptococcus pneumoniae	802
28255	SMRU2469		Thailand	Asia	2010	23F	unknown						carriage	nasopharynx			ERR064207	82492	0	12726	Streptococcus pneumoniae
28256	SMRU2504		Thailand	Asia	2010	23F	unknown						carriage	nasopharynx			ERR064009	83455	0	12730	Streptococcus pneumoniae	802
28257	SMRU2538		Thailand	Asia	2010	23F	unknown						carriage	nasopharynx			ERR064043	34193	0	12726	Streptococcus pneumoniae	4413
28258	SMRU2542		Thailand	Asia	2010	23F	unknown						carriage	nasopharynx			ERR064047	34195	0	12726	Streptococcus pneumoniae	4413
28259	SMRU2611		Thailand	Asia	2010	23F	unknown						carriage	nasopharynx			ERR067834	82585	0	12730	Streptococcus pneumoniae	802
28260	SMRU2698		Thailand	Asia	2010	23F	unknown						carriage	nasopharynx			ERR064100	113143	0	12730	Streptococcus pneumoniae	802
28261	SMRU2706		Thailand	Asia	2010	23F	unknown						carriage	nasopharynx			ERR064108	113851	0	12726	Streptococcus pneumoniae	4413
28262	SMRU2767		Thailand	Asia	2010	23F	unknown						carriage	nasopharynx			ERR069617	55959	0	12730	Streptococcus pneumoniae	802
28267	SMRU2888		Thailand	Asia	2010	23F	unknown						carriage	nasopharynx			ERR067919	44990	0	12726	Streptococcus pneumoniae	4413
28268	SMRU2953		Thailand	Asia	2010	23F	unknown						carriage	nasopharynx			ERR084179	115608	0	12726	Streptococcus pneumoniae	4413
28269	SMRU3127		Thailand	Asia	2010	23F	unknown						carriage	nasopharynx			ERR084281	113863	0	12726	Streptococcus pneumoniae	4413
28270	SMRU993		Thailand	Asia	2008	23F	unknown						carriage	nasopharynx			ERR051563	31982	0	13224	Streptococcus pneumoniae	242
28273	SMRU1808		Thailand	Asia	2009	23F	unknown						carriage	nasopharynx			ERR060012	113831	0	13224	Streptococcus pneumoniae	242
28275	SMRU1868		Thailand	Asia	2009	23F	unknown						carriage	nasopharynx			ERR057849	115573	0	13224	Streptococcus pneumoniae	242
28276	SMRU1952		Thailand	Asia	2009	23F	unknown						carriage	nasopharynx			ERR057933	44938	0	13224	Streptococcus pneumoniae	242
28277	SMRU1982		Thailand	Asia	2009	23F	unknown						carriage	nasopharynx			ERR057963	111458	0	13224	Streptococcus pneumoniae	242
28278	SMRU2009		Thailand	Asia	2009	23F	unknown						carriage	nasopharynx			ERR057990	34163	0	13224	Streptococcus pneumoniae	242
28279	SMRU2044		Thailand	Asia	2009	23F	unknown						carriage	nasopharynx			ERR063837	82383	0	13224	Streptococcus pneumoniae	242
28280	SMRU2309		Thailand	Asia	2010	23F	unknown						carriage	nasopharynx			ERR066276	82518	0	13224	Streptococcus pneumoniae	242
28281	SMRU3069		Thailand	Asia	2010	23F	unknown						carriage	nasopharynx			ERR072218	82706	0	12304	Streptococcus pneumoniae	10472
28282	SMRU3076		Thailand	Asia	2010	23F	unknown						carriage	nasopharynx			ERR072225	45001	0	13224	Streptococcus pneumoniae	242
28283	SMRU3128		Thailand	Asia	2010	23F	unknown						carriage	nasopharynx			ERR084282	82746	0	13224	Streptococcus pneumoniae	10533
28286	SMRU447		Thailand	Asia	2008	23F	unknown						carriage	nasopharynx			ERR048124	33912	0	11631	Streptococcus pneumoniae	2218
28288	SMRU566		Thailand	Asia	2008	23F	unknown						carriage	nasopharynx			ERR052639	32029	1			172
28289	SMRU568		Thailand	Asia	2008	23F	unknown						carriage	nasopharynx			ERR052641	111551	0	13375	Streptococcus pneumoniae	172
28290	SMRU660		Thailand	Asia	2008	23F	unknown						carriage	nasopharynx			ERR051470	44858	0	11631	Streptococcus pneumoniae	2218
28291	SMRU736		Thailand	Asia	2008	23F	unknown						carriage	nasopharynx			ERR051546	31980	0	13375	Streptococcus pneumoniae	2218
28292	SMRU897		Thailand	Asia	2008	23F	unknown						carriage	nasopharynx			ERR049968	115499	0	12733	Streptococcus pneumoniae	802
28293	SMRU1098		Thailand	Asia	2008	23F	unknown						carriage	nasopharynx			ERR051644	83288	0	12729	Streptococcus pneumoniae	802
28294	SMRU1178		Thailand	Asia	2009	23F	unknown						carriage	nasopharynx			ERR054630	109830	0	12729	Streptococcus pneumoniae	802
28298	SMRU1243		Thailand	Asia	2009	23F	unknown						carriage	nasopharynx			ERR054336	115525	0	12729	Streptococcus pneumoniae	802
28299	SMRU1283		Thailand	Asia	2009	23F	unknown						carriage	nasopharynx			ERR054376	115530	0	13375	Streptococcus pneumoniae	2218
28300	SMRU1313		Thailand	Asia	2009	23F	unknown						carriage	nasopharynx			ERR054406	111511	0	12621	Streptococcus pneumoniae	10389
28302	SMRU1354		Thailand	Asia	2009	23F	unknown						carriage	nasopharynx			ERR054231	109752	0	12729	Streptococcus pneumoniae	802
28303	SMRU1385		Thailand	Asia	2009	23F	unknown						carriage	nasopharynx			ERR054262	109761	0	12742	Streptococcus pneumoniae	10484
28304	SMRU1389		Thailand	Asia	2009	23F	unknown						carriage	nasopharynx			ERR054266	109762	0	12733	Streptococcus pneumoniae	802
28306	SMRU1411		Thailand	Asia	2009	23F	unknown						carriage	nasopharynx			ERR054288	82241	0	13375	Streptococcus pneumoniae	172
28307	SMRU1412		Thailand	Asia	2009	23F	unknown						carriage	nasopharynx			ERR054289	113797	0	12743	Streptococcus pneumoniae	802
28308	SMRU1420		Thailand	Asia	2009	23F	unknown						carriage	nasopharynx			ERR056758	82297	0	12777	Streptococcus pneumoniae	2624
28309	SMRU1468		Thailand	Asia	2009	23F	unknown						carriage	nasopharynx			ERR054417	34110	0	12729	Streptococcus pneumoniae	802
28311	SMRU1482		Thailand	Asia	2009	23F	unknown						carriage	nasopharynx			ERR054431	82259	0	13375	Streptococcus pneumoniae	172
28312	SMRU1493		Thailand	Asia	2009	23F	unknown						carriage	nasopharynx			ERR054442	83311	0	12739	Streptococcus pneumoniae	802
28313	SMRU1593		Thailand	Asia	2009	23F	unknown						carriage	nasopharynx			ERR057791	55149	0	12729	Streptococcus pneumoniae	802
28314	SMRU1509		Thailand	Asia	2009	23F	unknown						carriage	nasopharynx			ERR054457	44927	0	13502	Streptococcus pneumoniae	10463
28315	SMRU1553		Thailand	Asia	2009	23F	unknown						carriage	nasopharynx			ERR054501	83325	0	12729	Streptococcus pneumoniae	802
28316	SMRU1569		Thailand	Asia	2009	23F	unknown						carriage	nasopharynx			ERR057767	82334	0	12729	Streptococcus pneumoniae	802
28317	SMRU1584		Thailand	Asia	2009	23F	unknown						carriage	nasopharynx			ERR057782	115571	0	12621	Streptococcus pneumoniae	10389
28318	SMRU1589		Thailand	Asia	2009	23F	unknown						carriage	nasopharynx			ERR057787	40386	0	12733	Streptococcus pneumoniae	802
28319	SMRU1603		Thailand	Asia	2009	23F	unknown						carriage	nasopharynx			ERR057801	40390	0	12729	Streptococcus pneumoniae	802
28320	SMRU1625		Thailand	Asia	2009	23F	unknown						carriage	nasopharynx			ERR057823	113818	0	13502	Streptococcus pneumoniae	10463
28322	SMRU1672		Thailand	Asia	2009	23F	unknown						carriage	nasopharynx			ERR056818	83366	0	12729	Streptococcus pneumoniae	802
28323	SMRU1683		Thailand	Asia	2009	23F	unknown						carriage	nasopharynx			ERR056829	109854	0	12729	Streptococcus pneumoniae	802
28324	SMRU1692		Thailand	Asia	2009	23F	unknown						carriage	nasopharynx			ERR056838	109858	0	12621	Streptococcus pneumoniae	10499
28325	SMRU1700		Thailand	Asia	2009	23F	unknown						carriage	nasopharynx			ERR056846	82314	0	12738	Streptococcus pneumoniae	802
28327	SMRU1861		Thailand	Asia	2009	23F	unknown						carriage	nasopharynx			ERR057842	115572	0	13375	Streptococcus pneumoniae	10417
28328	SMRU1906		Thailand	Asia	2009	23F	unknown						carriage	nasopharynx			ERR057887	115575	0	12729	Streptococcus pneumoniae	802
28329	SMRU1926		Thailand	Asia	2009	23F	unknown						carriage	nasopharynx			ERR057907	82350	0	13375	Streptococcus pneumoniae	172
28331	SMRU1944		Thailand	Asia	2009	23F	unknown						carriage	nasopharynx			ERR057925	82358	0	12733	Streptococcus pneumoniae	802
28332	SMRU1959		Thailand	Asia	2009	23F	unknown						carriage	nasopharynx			ERR057940	83407	0	13502	Streptococcus pneumoniae	10463
28333	SMRU2025		Thailand	Asia	2009	23F	unknown						carriage	nasopharynx			ERR063818	44942	0	12729	Streptococcus pneumoniae	802
28335	SMRU2126		Thailand	Asia	2009	23F	unknown						carriage	nasopharynx			ERR063919	83436	0	12729	Streptococcus pneumoniae	802
28336	SMRU2165		Thailand	Asia	2009	23F	unknown						carriage	nasopharynx			ERR063958	82434	0	12729	Streptococcus pneumoniae	802
28337	SMRU2557		Thailand	Asia	2010	23F	unknown						carriage	nasopharynx			ERR067780	82554	0	12777	Streptococcus pneumoniae	2624
28338	SMRU2565		Thailand	Asia	2010	23F	unknown						carriage	nasopharynx			ERR067788	82559	0	12729	Streptococcus pneumoniae	802
28339	SMRU2574		Thailand	Asia	2010	23F	unknown						carriage	nasopharynx			ERR067797	82565	0	12777	Streptococcus pneumoniae	2624
28341	SMRU2599		Thailand	Asia	2010	23F	unknown						carriage	nasopharynx			ERR067822	83526	0	12729	Streptococcus pneumoniae	802
28343	SMRU2863		Thailand	Asia	2010	23F	unknown						carriage	nasopharynx			ERR067870	82604	0	12984	Streptococcus pneumoniae	10474
28344	SMRU2886		Thailand	Asia	2010	23F	unknown						carriage	nasopharynx			ERR067917	83544	0	12777	Streptococcus pneumoniae	2624
28345	SMRU2893		Thailand	Asia	2010	23F	unknown						carriage	nasopharynx			ERR067924	82621	0	12777	Streptococcus pneumoniae	10489
28398	SMRU239		Thailand	Asia	2008	33B	unknown						carriage	nasopharynx			ERR049958	111568	0	12862	Streptococcus pneumoniae	6692
28399	SMRU599		Thailand	Asia	2008	33B	unknown						carriage	nasopharynx			ERR051433	32953	0	12862	Streptococcus pneumoniae	6692
28400	SMRU1102		Thailand	Asia	2008	33B	unknown						carriage	nasopharynx			ERR051648	82220	1
28401	SMRU1152		Thailand	Asia	2009	33B	unknown						carriage	nasopharynx			ERR054604	109822	0	12883	Streptococcus pneumoniae	6692
28402	SMRU1176		Thailand	Asia	2009	33B	unknown						carriage	nasopharynx			ERR054628	111493	0	12862	Streptococcus pneumoniae	6692
28403	SMRU1191		Thailand	Asia	2009	33B	unknown						carriage	nasopharynx			ERR054642	109832	0	12862	Streptococcus pneumoniae	6692
28405	SMRU1324		Thailand	Asia	2009	33B	unknown						carriage	nasopharynx			ERR060032	113139	0	12862	Streptococcus pneumoniae	6692
28406	SMRU1356		Thailand	Asia	2009	33B	unknown						carriage	nasopharynx			ERR054233	113786	0	12862	Streptococcus pneumoniae	6692
28407	SMRU1407		Thailand	Asia	2009	33B	unknown						carriage	nasopharynx			ERR054284	109767	0	12862	Streptococcus pneumoniae	6692
28408	SMRU1404		Thailand	Asia	2009	33B	unknown						carriage	nasopharynx			ERR054281	113795	0	12862	Streptococcus pneumoniae	6692
28409	SMRU1556		Thailand	Asia	2009	33B	unknown						carriage	nasopharynx			ERR054504	109815	0	12865	Streptococcus pneumoniae	6692
28410	SMRU1557		Thailand	Asia	2009	33B	unknown						carriage	nasopharynx			ERR054505	111501	0	12862	Streptococcus pneumoniae	6692
28411	SMRU2094		Thailand	Asia	2009	33B	unknown						carriage	nasopharynx			ERR063887	82398	0	12862	Streptococcus pneumoniae	6692
28413	SMRU596		Thailand	Asia	2008	33B	unknown						carriage	nasopharynx			ERR051430	83266	0	12862	Streptococcus pneumoniae	6692
28414	SMRU1358		Thailand	Asia	2009	33B	unknown						carriage	nasopharynx			ERR054235	109754	0	12862	Streptococcus pneumoniae	6692
28415	SMRU1670		Thailand	Asia	2009	33B	unknown						carriage	nasopharynx			ERR056816	82310	0	12862	Streptococcus pneumoniae	6692
28416	SMRU1753		Thailand	Asia	2009	33B	unknown						carriage	nasopharynx			ERR059981	111453	0	12862	Streptococcus pneumoniae	6692
28417	SMRU1794		Thailand	Asia	2009	33B	unknown						carriage	nasopharynx			ERR063803	83416	0	12862	Streptococcus pneumoniae	6692
28418	SMRU1812		Thailand	Asia	2009	33B	unknown						carriage	nasopharynx			ERR060016	113833	0	12883	Streptococcus pneumoniae	6692
28419	SMRU1972		Thailand	Asia	2009	33B	unknown						carriage	nasopharynx			ERR057953	111459	0	12862	Streptococcus pneumoniae	6692
28420	SMRU2799		Thailand	Asia	2010	33B	unknown						carriage	nasopharynx			ERR069649	40584	0	12865	Streptococcus pneumoniae	6692
28421	SMRU112		Thailand	Asia	2008	33B	unknown						carriage	nasopharynx			ERR047909	113736	0	12861	Streptococcus pneumoniae	6692
28423	SMRU255		Thailand	Asia	2008	33B	unknown						carriage	nasopharynx			ERR052592	109734	0	12861	Streptococcus pneumoniae	6692
28426	SMRU464		Thailand	Asia	2008	33B	unknown						carriage	nasopharynx			ERR048141	83228	0	12861	Streptococcus pneumoniae	6692
28427	SMRU3102		Thailand	Asia	2008	33B	unknown						carriage	nasopharynx			ERR084304	34322	0	12862	Streptococcus pneumoniae	6692
28428	SMRU706		Thailand	Asia	2008	33B	unknown						carriage	nasopharynx			ERR051516	33935	0	12861	Streptococcus pneumoniae	6692
28429	SMRU791		Thailand	Asia	2008	33B	unknown						carriage	nasopharynx			ERR054531	40352	0	12861	Streptococcus pneumoniae	6692
28430	SMRU814		Thailand	Asia	2008	33B	unknown						carriage	nasopharynx			ERR054554	34129	0	12861	Streptococcus pneumoniae	6692
28432	SMRU1263		Thailand	Asia	2009	33B	unknown						carriage	nasopharynx			ERR054356	82248	0	12862	Streptococcus pneumoniae	6692
28433	SMRU1261		Thailand	Asia	2009	33B	unknown						carriage	nasopharynx			ERR054354	109787	0	12861	Streptococcus pneumoniae	6692
28434	SMRU2589		Thailand	Asia	2010	33B	unknown						carriage	nasopharynx			ERR067812	82573	0	12862	Streptococcus pneumoniae	6692
28435	SMRU10		Thailand	Asia	2007	33C	unknown						carriage	nasopharynx			ERR039569	82081	0	11670	Streptococcus pneumoniae	5096
28437	SMRU245		Thailand	Asia	2008	33C	unknown						carriage	nasopharynx			ERR052582	109729	0	11670	Streptococcus pneumoniae	5096
28440	SMRU980		Thailand	Asia	2008	33C	unknown						carriage	nasopharynx			ERR050051	109706	0	11670	Streptococcus pneumoniae	5096
28442	SMRU1140		Thailand	Asia	2009	33C	unknown						carriage	nasopharynx			ERR054592	109820	0	11670	Streptococcus pneumoniae	5096
28444	SMRU1823		Thailand	Asia	2009	33C	unknown						carriage	nasopharynx			ERR060027	113136	0	11670	Streptococcus pneumoniae	5096
28446	SMRU54		Thailand	Asia	2008	33D	unknown						carriage	nasopharynx			ERR039613	82096	0	12862	Streptococcus pneumoniae	6692
28447	SMRU332		Thailand	Asia	2008	33D	unknown						carriage	nasopharynx			ERR048057	83216	0	12862	Streptococcus pneumoniae	6692
28448	SMRU2355		Thailand	Asia	2010	33D	unknown						carriage	nasopharynx			ERR066322	83501	0	12862	Streptococcus pneumoniae	10506
28449	SMRU2212		Thailand	Asia	2009	33D	unknown						carriage	nasopharynx			ERR066203	34242	0	12862	Streptococcus pneumoniae	6692
28450	SMRU118		Thailand	Asia	2008	33D	unknown						carriage	nasopharynx			ERR047915	113740	0	12862	Streptococcus pneumoniae	6692
28452	SMRU928		Thailand	Asia	2008	33F	unknown						carriage	nasopharynx			ERR049999	83252	0	13499	Streptococcus pneumoniae	5123
28454	SMRU1955		Thailand	Asia	2009	33F	unknown						carriage	nasopharynx			ERR057936	33130	0	13499	Streptococcus pneumoniae	5123
28455	SMRU2734		Thailand	Asia	2010	33F	unknown						carriage	nasopharynx			ERR064136	109956	0	13499	Streptococcus pneumoniae	5123
28456	SMRU2909		Thailand	Asia	2010	33F	unknown						carriage	nasopharynx			ERR067940	40541	0	13499	Streptococcus pneumoniae	5123
28457	SMRU973		Thailand	Asia	2008	35B	unknown						carriage	nasopharynx			ERR050044	82192	0	13965	Streptococcus pneumoniae	10442
28458	SMRU1339		Thailand	Asia	2009	35B	unknown						carriage	nasopharynx			ERR060047	109927	0	11862	Streptococcus pneumoniae	7649
28459	SMRU526		Thailand	Asia	2008	35C	unknown						carriage	nasopharynx			ERR048203	83238	0	12756	Streptococcus pneumoniae	10391
28460	SMRU1222		Thailand	Asia	2009	35C	unknown						carriage	nasopharynx			ERR054315	111527	0	13963	Streptococcus pneumoniae	10507
28461	SMRU1554		Thailand	Asia	2009	35C	unknown						carriage	nasopharynx			ERR054502	111502	0	13965	Streptococcus pneumoniae	10507
28462	SMRU352		Thailand	Asia	2008	35C	unknown						carriage	nasopharynx			ERR048077	115487	0	13844	Streptococcus pneumoniae	8013
[truncated: 5,548 more rows]

## Sheet: DataS2_oralStrep_1825
id	isolate	aliases	species (Ribosomal MLST)	country	continent	year	bioproject_accession	biosample_accession	NCBI_assembly_accession	run_accession
2101	2603V/R	AE009948; NC_004116	Streptococcus agalactiae	Unknown			PRJNA330; PRJNA57943	SAMN02604013	GCA_000007265.1
2102	Challis	ATCC 35105; CH1; CP000725; NC_009785	Streptococcus gordonii	Unknown			PRJNA57667; PRJNA66	SAMN02603977	GCA_000017005.1
2103	B6	FN568063; NC_013853	Streptococcus mitis	Germany	Europe	1994	PRJNA16302; PRJNA46097	ERS610179; SAMEA3138244	GCA_000027165.1
2104	NN2025	AP010655; NC_013928	Streptococcus mutans	Japan	Asia	2002	PRJDA28997; PRJNA46353	SAMD00060939	GCA_000091645.1
2105	MGAS10270	CP000260; NC_008022	Streptococcus pyogenes	Canada	North America		PRJNA16364; PRJNA58571	SAMN02603502	GCA_000013505.1
2106	NZ131	CP000829; NC_011375	Streptococcus pyogenes	New Zealand	Oceania		PRJNA20707; PRJNA59035	SAMN02604236	GCA_000018125.1
2107	SSI-1	BA000034; NC_004606	Streptococcus pyogenes	Japan	Asia	1994	PRJNA301; PRJNA57895	SAMD00061102	GCA_000011285.1
2108	SK36	CP000387; NC_009009	Streptococcus sanguinis	Denmark	Europe	1980	PRJNA13942; PRJNA58381	SAMN02604299	GCA_000014205.1
2109	CNRZ1066	NC_006449	Streptococcus thermophilus	Unknown			PRJNA13163; PRJNA58221	SAMN02603344	GCA_000011845.1
2110	LMD-9	NC_008532	Streptococcus thermophilus	Unknown			PRJNA13773; PRJNA58327	SAMN02598313	GCA_000014485.1
2111	LMG 18311	NC_006448	Streptococcus thermophilus	UK	Europe	1974	PRJNA13162; PRJNA58219	SAMN02604079	GCA_000011825.1
2112	UCN34	NC_013798	Streptococcus gallolyticus	Unknown			PRJEA34729; PRJNA46061	ERS379822; SAMEA2272396	GCA_000027185.1
2113	GGS_124	AP010935; NC_012891	Streptococcus dysgalactiae	Japan	Asia		PRJDA27849; PRJNA59103	SAMD00060937	GCA_000010705.1
2114	4047	FM204883; NC_012471	Streptococcus equi	UK	Europe	1990	PRJEA30765; PRJNA59259	ERS379850; SAMEA2272426	GCA_000026585.1
2115	H70	FM204884; NC_012470	Streptococcus equi	UK	Europe	2000	PRJEA30767; PRJNA59261	ERS379648; SAMEA2272197	GCA_000026605.1
2116	MGCS10565	ATCC BAA-1716; CDC 5058; CP001129; NC_011134	Streptococcus equi	Brazil	South America		PRJNA30781; PRJNA59263	SAMN02603943	GCA_000020765.1
2117	C1051	CP003860.1; NC_022244.1	Streptococcus anginosus	Unknown			PRJNA218003; PRJNA50423	SAMN02603662	GCA_000463465.1
2118	C238	CP003861.1; NC_022239.1	Streptococcus anginosus	Unknown			PRJNA218004; PRJNA50425	SAMN02603663	GCA_000463505.1
2119	C1050	CP003859.1; NC_022238.1	Streptococcus constellatus	Unknown			PRJNA218002; PRJNA50421	SAMN02603661	GCA_000463425.1
2120	C232	CP003800.1; NC_022236.1	Streptococcus constellatus	Unknown			PRJNA217998; PRJNA42135	SAMN02603657	GCA_000463395.1
2121	SF1	CP005941.1; NC_021314.1	Streptococcus iniae	China	Asia		PRJNA196817; PRJNA206041	SAMN02603405	GCA_000403625.1
2122	B196	CP003857.1; NC_022246.1	Streptococcus intermedius	Unknown			PRJNA218000; PRJNA50415	SAMN02603659	GCA_000463355.1
2123	C270	CP003858.1; NC_022237.1	Streptococcus intermedius	Unknown			PRJNA217999; PRJNA50413	SAMN02603658	GCA_000463385.1
2124	JTH08	AP010969.1; NC_018073.1	Streptococcus intermedius	Unknown			PRJDA168614; PRJDA33443	SAMD00060960	GCA_000306805.1
2125	033	CP003025.1; NC_021900.1	Streptococcus lutetiensis	China	Asia		PRJNA213397; PRJNA72209	SAMN02603123	GCA_000441535.1
2126	AS 1.3089	CP004409.1; NC_021175.1	Streptococcus cristatus	Unknown			PRJNA192658; PRJNA201429	SAMN02603400	GCA_000385925.1
2127	Uo5	FR720602.1; NC_015291.1	Streptococcus oralis	Unknown			PRJEA60241; PRJNA65449	ERS379702; SAMEA2272261	GCA_000253155.1
2128	ATCC 15912	CP002843.1; NC_015678.1	Streptococcus parasanguinis	Unknown			PRJNA48315; PRJNA49313	SAMN00113608; SRS115141	GCA_000164675.2
2129	FW213	CP003122.1; NC_017905.1	Streptococcus parasanguinis	Unknown			PRJNA163997; PRJNA76769	SAMN02603112	GCA_000262145.1
2130	ATCC 43144	AP012054.1; NC_015600.1	Streptococcus pasteurianus	Unknown			PRJDA62519; PRJNA68019	SAMD00060984	GCA_000270165.1
2131	IS7493	NC_015875.1; NC_015876.1	Streptococcus pseudopneumoniae	Unknown			PRJNA69547; PRJNA71153	SAMN02603728	GCA_000221985.1
2132	ACA-DC 198	NC_016749.1; NC_016750.1	Streptococcus macedonicus	Unknown			PRJEA76965; PRJNA81631	ERS379599; SAMEA2272145	GCA_000283635.1
2133	FSL Z3-227	AIDX01	Streptococcus canis	USA	North America		PRJNA168663; PRJNA21075	SAMN02428975	GCA_000268305.2
2134	HS-6	AEUV02	Streptococcus criceti	Unknown			PRJNA51461; PRJNA71271	SAMN02436557	GCA_000187975.3
2135	F0415	AEKN01	Streptococcus downei	Unknown			PRJNA53567; PRJNA60561	SAMN00115114; SRS116647	GCA_000180055.1
2136	SK970	AFUT01	Streptococcus infantis	Unknown			PRJNA179864; PRJNA67191	SAMN00621709; SRS210851	GCA_000223255.2
2137	PRJNA179863	AFUQ01	Streptococcus infantis	Unknown			PRJNA64693	SAMN00255230; SRS184380	GCA_000223335.2
2138	NCTC 11558	AEUW02	Streptococcus macacae	Unknown			PRJNA48553; PRJNA71359	SAMN02436328	GCA_000187995.3
2139	DSM 15617	ARCG01	Streptococcus orisratti	USA	North America	1996	PRJNA165447; PRJNA199203	SAMN02256410; SRS1581097	GCA_000380105.1
2140	ATCC 700780	AEVF01	Streptococcus peroris	Unknown			PRJNA53059; PRJNA62543	SAMN00253298; SRS182623	GCA_000187585.1
2141	Jelinkova 176	AEUU02	Streptococcus porcinus	Unknown			PRJNA51459; PRJNA66741	SAMN02436556	GCA_000187955.3
2142	W1703	AWVA01	Streptococcus sobrinus	UK	Europe		PRJNA173941; PRJNA220961	SAMN02436725	GCA_000467915.1
2143	1366	AORX01	Streptococcus oralis	Switzerland	Europe		PRJNA188400; PRJNA192735	SAMN02469809	GCA_000344255.1
2144	2426	ASXA01	Streptococcus oralis	Switzerland	Europe		PRJNA202968; PRJNA220231	SAMN02469815	GCA_000442175.1
2145	AZ_3a	AORU01	Streptococcus oralis	Switzerland	Europe		PRJNA188401; PRJNA192734	SAMN02469808	GCA_000344275.1
2146	2285-97	AEUZ02	Streptococcus urinalis	Unknown			PRJNA48551; PRJNA71277	SAMN02436559	GCA_000188055.3
2147	ATCC 49124	AEVI01	Streptococcus vestibularis	Unknown			PRJNA53209; PRJNA62665	SAMN00253297; SRS182622	GCA_000188295.1
2148	F0396	AEKO01	Streptococcus vestibularis	Unknown			PRJNA53573; PRJNA60559	SAMN00115117; SRS116650	GCA_000180075.1
2149	ERR097399		Streptococcus oralis	Unknown			PRJEB2340	ERS096183; SAMEA1022913		ERR097399
2150	ERR097400		Streptococcus oralis	Unknown			PRJEB2340	ERS096184; SAMEA1022927		ERR097400
2151	ERR097401		Streptococcus oralis	Unknown			PRJEB2340	ERS096185; SAMEA1022794		ERR097401
2152	ERR374646		Streptococcus pyogenes	Unknown			PRJEB4340	ERS329066; SAMEA1929042		ERR374646
2153	ERR126780		Streptococcus agalactiae	Unknown			PRJEB2837	ERS086487; SAMEA1323949		ERR126780
2154	ERR129759		Streptococcus agalactiae	Unknown			PRJEB2837	ERS086420; SAMEA1466288		ERR129759
2155	ERR026933		Streptococcus dysgalactiae	Unknown			PRJEB2232	ERS013678; SAMEA864300		ERR026933
2156	ERR033873		Streptococcus dysgalactiae	Unknown			PRJEB2232	ERS017851; SAMEA864312		ERR033873
2157	ERR084973		Streptococcus dysgalactiae	Unknown			PRJEB2684	ERS055483; SAMEA1034846		ERR084973
2158	ERR084975		Streptococcus dysgalactiae	Unknown			PRJEB2684	ERS055485; SAMEA1034895		ERR084975
2159	ERR084980		Streptococcus dysgalactiae	Unknown			PRJEB2684	ERS055490; SAMEA1034810		ERR084980
2160	ERR084983		Streptococcus dysgalactiae	Unknown			PRJEB2684	ERS055493; SAMEA1034848		ERR084983
2161	ERR084985		Streptococcus dysgalactiae	Unknown			PRJEB2684	ERS055495; SAMEA1034813		ERR084985
2162	ERR084987		Streptococcus dysgalactiae	Unknown			PRJEB2684	ERS055497; SAMEA1034862		ERR084987
2163	ERR084989		Streptococcus dysgalactiae	Unknown			PRJEB2684	ERS055499; SAMEA1034825		ERR084989
2164	ERR084993		Streptococcus dysgalactiae	Unknown			PRJEB2684	ERS055503; SAMEA1034845		ERR084993
2165	ERR084994		Streptococcus dysgalactiae	Unknown			PRJEB2684	ERS055504; SAMEA1034852		ERR084994
2166	ERR084995		Streptococcus dysgalactiae	Unknown			PRJEB2684	ERS055505; SAMEA1034885		ERR084995
2167	ERR084996		Streptococcus dysgalactiae	Unknown			PRJEB2684	ERS055506; SAMEA1034884		ERR084996
2168	ERR084997		Streptococcus dysgalactiae	Unknown			PRJEB2684	ERS055507; SAMEA1034891		ERR084997
2169	ERR084998		Streptococcus dysgalactiae	Unknown			PRJEB2684	ERS055508; SAMEA1034864		ERR084998
2170	ERR085003		Streptococcus dysgalactiae	Unknown			PRJEB2684	ERS055513; SAMEA1034839		ERR085003
2171	ERR085005		Streptococcus dysgalactiae	Unknown			PRJEB2684	ERS055515; SAMEA1034888		ERR085005
2172	ERR085008		Streptococcus dysgalactiae	Unknown			PRJEB2684	ERS055518; SAMEA1034828		ERR085008
2173	ERR085013		Streptococcus dysgalactiae	Unknown			PRJEB2684	ERS055523; SAMEA1034844		ERR085013
2174	ERR085014		Streptococcus dysgalactiae	Unknown			PRJEB2684	ERS055524; SAMEA1034868		ERR085014
2175	ERR085015		Streptococcus dysgalactiae	Unknown			PRJEB2684	ERS055525; SAMEA1034889		ERR085015
2176	ERR085016		Streptococcus dysgalactiae	Unknown			PRJEB2684	ERS055526; SAMEA1034809		ERR085016
2177	ERR085018		Streptococcus dysgalactiae	Unknown			PRJEB2684	ERS055528; SAMEA1034854		ERR085018
2178	ERR085020		Streptococcus dysgalactiae	Unknown			PRJEB2684	ERS055530; SAMEA1034881		ERR085020
2179	ERR085021		Streptococcus dysgalactiae	Unknown			PRJEB2684	ERS055531; SAMEA1034812		ERR085021
2180	ERR085024		Streptococcus dysgalactiae	Unknown			PRJEB2684	ERS055534; SAMEA1034870		ERR085024
2181	ERR085025		Streptococcus dysgalactiae	Unknown			PRJEB2684	ERS055535; SAMEA1034894		ERR085025
2182	ERR085026		Streptococcus dysgalactiae	Unknown			PRJEB2684	ERS055536; SAMEA1034818		ERR085026
2183	ERR085028		Streptococcus dysgalactiae	Unknown			PRJEB2684	ERS055538; SAMEA1034897		ERR085028
2184	ERR085029		Streptococcus dysgalactiae	Unknown			PRJEB2684	ERS055539; SAMEA1034873		ERR085029
2185	ERR085030		Streptococcus dysgalactiae	Unknown			PRJEB2684	ERS055540; SAMEA1034876		ERR085030
2186	ERR085032		Streptococcus dysgalactiae	Unknown			PRJEB2684	ERS055542; SAMEA1034835		ERR085032
2187	ERR085033		Streptococcus dysgalactiae	Unknown			PRJEB2684	ERS055543; SAMEA1034871		ERR085033
2188	ERR085035		Streptococcus dysgalactiae	Unknown			PRJEB2684	ERS055545; SAMEA1034880		ERR085035
2189	ERR085039		Streptococcus dysgalactiae	Unknown			PRJEB2684	ERS055549; SAMEA1034877		ERR085039
2190	ERR085041		Streptococcus dysgalactiae	Unknown			PRJEB2684	ERS055551; SAMEA1034900		ERR085041
2191	ERR085042		Streptococcus dysgalactiae	Unknown			PRJEB2684	ERS055552; SAMEA1034851		ERR085042
2192	ERR085044		Streptococcus dysgalactiae	Unknown			PRJEB2684	ERS055554; SAMEA1034886		ERR085044
2193	ERR085046		Streptococcus dysgalactiae	Unknown			PRJEB2684	ERS055556; SAMEA1034820		ERR085046
2194	ERR085054		Streptococcus dysgalactiae	Unknown			PRJEB2684	ERS055564; SAMEA1034815		ERR085054
2195	ERR085055		Streptococcus dysgalactiae	Unknown			PRJEB2684	ERS055565; SAMEA1034890		ERR085055
2196	ERR085058		Streptococcus dysgalactiae	Unknown			PRJEB2684	ERS055568; SAMEA1034829		ERR085058
2197	ERR085059		Streptococcus dysgalactiae	Unknown			PRJEB2684	ERS055569; SAMEA1034805		ERR085059
2198	ERR085060		Streptococcus dysgalactiae	Unknown			PRJEB2684	ERS055570; SAMEA1034878		ERR085060
2199	ERR085061		Streptococcus dysgalactiae	Unknown			PRJEB2684	ERS055571; SAMEA1034899		ERR085061
2200	ERR085062		Streptococcus dysgalactiae	Unknown			PRJEB2684	ERS055572; SAMEA1034872		ERR085062
2201	ERR085067		Streptococcus dysgalactiae	Unknown			PRJEB2684	ERS055577; SAMEA1034840		ERR085067
2202	ERR085068		Streptococcus dysgalactiae	Unknown			PRJEB2684	ERS055578; SAMEA1034834		ERR085068
2203	ERR109288		Streptococcus dysgalactiae	Unknown			PRJEB2684	ERS074237; SAMEA1463560		ERR109288
2204	ERR109289		Streptococcus dysgalactiae	Unknown			PRJEB2684	ERS074238; SAMEA1463575		ERR109289
2205	ERR109304		Streptococcus dysgalactiae	Unknown			PRJEB2684	ERS074253; SAMEA1463538		ERR109304
2206	ERR109305		Streptococcus dysgalactiae	Unknown			PRJEB2684	ERS074254; SAMEA1463577		ERR109305
2207	ERR109306		Streptococcus dysgalactiae	Unknown			PRJEB2684	ERS074255; SAMEA1463562		ERR109306
2208	ERR109308		Streptococcus dysgalactiae	Unknown			PRJEB2684	ERS074257; SAMEA1463607		ERR109308
2209	ERR109310		Streptococcus dysgalactiae	Unknown			PRJEB2684	ERS074259; SAMEA1463622		ERR109310
2210	ERR109311		Streptococcus dysgalactiae	Unknown			PRJEB2684	ERS074260; SAMEA1463630		ERR109311
2211	ERR109312		Streptococcus dysgalactiae	Unknown			PRJEB2684	ERS074261; SAMEA1463616		ERR109312
2212	ERR109329		Streptococcus dysgalactiae	Unknown			PRJEB2684	ERS074278; SAMEA1463595		ERR109329
2213	ERR109355		Streptococcus dysgalactiae	Unknown			PRJEB2684	ERS074304; SAMEA1463599		ERR109355
2214	ERR109361		Streptococcus dysgalactiae	Unknown			PRJEB2684	ERS074310; SAMEA1463624		ERR109361
2215	ERR109372		Streptococcus dysgalactiae	Unknown			PRJEB2684	ERS074321; SAMEA1463606		ERR109372
2216	ERR111982		Streptococcus dysgalactiae	Unknown			PRJEB2232	ERS076377; SAMEA1407000		ERR111982
2217	ERR128891		Streptococcus dysgalactiae	Unknown			PRJEB2232	ERS086725; SAMEA1406991		ERR128891
2218	ERR066394		Streptococcus equi	Iceland	Europe	2010	PRJEB2664	ERS052793; SAMEA1034554		ERR066394
2219	ERR066395		Streptococcus equi	Iceland	Europe	2010	PRJEB2664	ERS052794; SAMEA1034537		ERR066395
2220	ERR066401		Streptococcus equi	Iceland	Europe	2010	PRJEB2664	ERS052800; SAMEA1034577		ERR066401
2221	ERR066407		Streptococcus equi	Iceland	Europe	2010	PRJEB2664	ERS052806; SAMEA1034379		ERR066407
2222	ERR066416		Streptococcus equi	Iceland	Europe	2010	PRJEB2664	ERS052815; SAMEA1034492		ERR066416
2223	ERR066420		Streptococcus equi	Iceland	Europe	2010	PRJEB2664	ERS052819; SAMEA1034590		ERR066420
2224	ERR066423		Streptococcus equi	Iceland	Europe	2010	PRJEB2664	ERS052822; SAMEA1034325		ERR066423
2225	ERR066431		Streptococcus equi	Iceland	Europe	2010	PRJEB2664	ERS052830; SAMEA1034483		ERR066431
2226	ERR066439		Streptococcus equi	Iceland	Europe	2010	PRJEB2664	ERS052838; SAMEA1034565		ERR066439
2227	ERR066453		Streptococcus equi	Iceland	Europe	2010	PRJEB2664	ERS052852; SAMEA1034363		ERR066453
2228	ERR066480		Streptococcus equi	Iceland	Europe	2010	PRJEB2664	ERS052879; SAMEA1034336		ERR066480
2229	ERR066514		Streptococcus equi	Iceland	Europe	2010	PRJEB2664	ERS052913; SAMEA1034523		ERR066514
2230	ERR066524		Streptococcus equi	Iceland	Europe	2010	PRJEB2664	ERS052923; SAMEA1034526		ERR066524
2231	ERR066526		Streptococcus equi	Iceland	Europe	2010	PRJEB2664	ERS052925; SAMEA1034576		ERR066526
2232	ERR066538		Streptococcus equi	Iceland	Europe	2010	PRJEB2664	ERS052937; SAMEA1034464		ERR066538
2233	ERR066549		Streptococcus equi	Iceland	Europe	2010	PRJEB2664	ERS052948; SAMEA1034341		ERR066549
2234	ERR066557		Streptococcus equi	Iceland	Europe	2010	PRJEB2664	ERS052956; SAMEA1034461		ERR066557
2235	ERR066560		Streptococcus equi	Iceland	Europe	1998	PRJEB2664	ERS052959; SAMEA1034431		ERR066560
2236	ERR066561		Streptococcus equi	Iceland	Europe	1999	PRJEB2664	ERS052960; SAMEA1034397		ERR066561
2237	ERR066563		Streptococcus equi	Iceland	Europe	2001	PRJEB2664	ERS052962; SAMEA1034365		ERR066563
2238	ERR066564		Streptococcus equi	Iceland	Europe	2002	PRJEB2664	ERS052963; SAMEA1034354		ERR066564
2239	ERR066566		Streptococcus equi	Iceland	Europe	2003	PRJEB2664	ERS052965; SAMEA1034326		ERR066566
2240	ERR066568		Streptococcus equi	Iceland	Europe	2004	PRJEB2664	ERS052967; SAMEA1034594		ERR066568
2241	ERR066570		Streptococcus equi	Iceland	Europe	2008	PRJEB2664	ERS052969; SAMEA1034545		ERR066570
2242	ERR066571		Streptococcus equi	Iceland	Europe	2009	PRJEB2664	ERS052970; SAMEA1034351		ERR066571
2243	ERR066572		Streptococcus equi	UK	Europe	1993	PRJEB2664	ERS052971; SAMEA1034347		ERR066572
2244	ERR066573		Streptococcus equi	UK	Europe	1995	PRJEB2664	ERS052972; SAMEA1034327		ERR066573
2245	ERR066576		Streptococcus equi	Sweden	Europe	2008	PRJEB2664	ERS052975; SAMEA1034583		ERR066576
2246	ERR066580		Streptococcus equi	UK	Europe	2006	PRJEB2664	ERS052979; SAMEA1034496		ERR066580
2247	ERR204003		Streptococcus mutans	Unknown			PRJEB3060	ERS144000; SAMEA1571031		ERR204003
2248	ERR204004		Streptococcus mutans	Unknown			PRJEB3060	ERS144001; SAMEA1571107		ERR204004
2249	ERR204005		Streptococcus mutans	Unknown			PRJEB3060	ERS144002; SAMEA1571091		ERR204005
2250	ERR204010		Streptococcus mutans	Unknown			PRJEB3060	ERS144007; SAMEA1571101		ERR204010
2251	ERR204011		Streptococcus mutans	Unknown			PRJEB3060	ERS144008; SAMEA1571075		ERR204011
2252	ERR204014		Streptococcus mutans	Unknown			PRJEB3060	ERS144011; SAMEA1571121		ERR204014
2253	ERR204015		Streptococcus mutans	Unknown			PRJEB3060	ERS144012; SAMEA1571098		ERR204015
2254	ERR204016		Streptococcus mutans	Unknown			PRJEB3060	ERS144013; SAMEA1571077		ERR204016
2255	ERR204018		Streptococcus mutans	Unknown			PRJEB3060	ERS144015; SAMEA1571117		ERR204018
2256	ERR204020		Streptococcus mutans	Unknown			PRJEB3060	ERS144017; SAMEA1571059		ERR204020
2257	ERR204021		Streptococcus mutans	Unknown			PRJEB3060	ERS144018; SAMEA1571076		ERR204021
2258	ERR204022		Streptococcus mutans	Unknown			PRJEB3060	ERS144019; SAMEA1571048		ERR204022
2259	ERR204024		Streptococcus mutans	Unknown			PRJEB3060	ERS144021; SAMEA1571080		ERR204024
2260	ERR298638		Streptococcus mutans	Unknown			PRJEB3060	ERS214024; SAMEA1920332		ERR298638
2261	ERR298644		Streptococcus mutans	Unknown			PRJEB3060	ERS214030; SAMEA1920337		ERR298644
2262	ERR298652		Streptococcus mutans	Unknown			PRJEB3060	ERS214038; SAMEA1920346		ERR298652
2263	ERR298654		Streptococcus mutans	Unknown			PRJEB3060	ERS214040; SAMEA1920347		ERR298654
2264	ERR298660		Streptococcus mutans	Unknown			PRJEB3060	ERS214046; SAMEA1920354		ERR298660
2265	ERR298662		Streptococcus mutans	Unknown			PRJEB3060	ERS214048; SAMEA1920355		ERR298662
2266	ERR298675		Streptococcus mutans	Unknown			PRJEB3060	ERS214061; SAMEA1920368		ERR298675
2267	ERR298683		Streptococcus mutans	Unknown			PRJEB3060	ERS214069; SAMEA1920376		ERR298683
2268	ERR298692		Streptococcus mutans	Unknown			PRJEB3060	ERS214078; SAMEA1920384		ERR298692
2269	ERR298693		Streptococcus mutans	Unknown			PRJEB3060	ERS214079; SAMEA1920386		ERR298693
2270	ERR298701		Streptococcus mutans	Unknown			PRJEB3060	ERS214087; SAMEA1920394		ERR298701
2271	ERR298708		Streptococcus mutans	Unknown			PRJEB3060	ERS214094; SAMEA1920401		ERR298708
2272	ERR298710		Streptococcus mutans	Unknown			PRJEB3060	ERS214096; SAMEA1920405		ERR298710
2273	ERR298718		Streptococcus mutans	Unknown			PRJEB3060	ERS214104; SAMEA1920413		ERR298718
2274	GD201008-001	NC_018646.1	Streptococcus agalactiae	Unknown			PRJNA169338; PRJNA175780	SAMN02603155	GCA_000299135.1
2275	ILRI005	NC_021486.1	Streptococcus agalactiae	Unknown			PRJEB1694; PRJNA208676	ERS379799; SAMEA2272371	GCA_000427075.1
2276	ATCC 27957	NZ_CM001076.1	Streptococcus dysgalactiae	Unknown			PRJNA181521; PRJNA39781	SAMN02428924	GCA_000188315.1
2277	equisimilis AC-2713	NC_019042.1	Streptococcus dysgalactiae	Unknown			PRJNA178644; PRJNA48119	ERS610363; SAMEA3138428	GCA_000317855.1
2278	equisimilis ATCC 12394	NC_017567.1	Streptococcus dysgalactiae	Unknown			PRJNA161979; PRJNA39783	SAMN02603163	GCA_000188715.1
2279	equisimilis RE378	NC_018712.1	Streptococcus dysgalactiae	Unknown			PRJDA176684; PRJDA34711	SAMD00060962	GCA_000307185.1
2280	zooepidemicus ATCC 35246	NC_017582.1	Streptococcus equi	Unknown			PRJNA162155; PRJNA68327	SAMN02603034	GCA_000219765.1
2281	gallolyticus ATCC 43143	NC_017576.1	Streptococcus gallolyticus	Unknown			PRJDA162103; PRJDA62517	SAMD00060983	GCA_000270145.1
2282	gallolyticus ATCC BAA-2069	NC_015215.1; NC_015219.1	Streptococcus gallolyticus	Unknown			PRJEA63179; PRJNA63617	ERS379833; SAMEA2272408	GCA_000203195.1
2283	infantarius CJ18	NC_016826.1; NC_016837.1	Streptococcus infantarius	Kenya	Africa		PRJNA70717; PRJNA87033	SAMN02603507	GCA_000246835.1
2284	GS-5	NC_018089.1	Streptococcus mutans	Unknown			PRJNA168469; PRJNA169223	SAMN02603489	GCA_000271865.1
2285	LJ23	NC_017768.1	Streptococcus mutans	Unknown			PRJDA162197; PRJDB67	SAMD00061051	GCA_000284575.1
2286	A20	NC_018936.1	Streptococcus pyogenes	Unknown			PRJNA175952; PRJNA178106	SAMN02603640	GCA_000307535.1
2287	CCHSS3	NC_015760.1	Streptococcus salivarius	Unknown			PRJEA67173; PRJNA70481	ERS379963; SAMEA2272545	GCA_000253335.1
2288	JIM8777	NC_017595.1	Streptococcus salivarius	Unknown			PRJEA162145; PRJEA67171	ERS379507; SAMEA2272047	GCA_000253315.1
2289	D12 PRJNA65469	NC_017621.1	Streptococcus suis	Unknown			PRJNA162127; PRJNA65469	SAMN02603322	GCA_000231905.1
2290	SS12	NC_017619.1	Streptococcus suis	Unknown			PRJNA162123; PRJNA65433	SAMN02603320	GCA_000231865.1
2291	ST1	NC_017950.1	Streptococcus suis	Unknown			PRJNA167482; PRJNA65471	SAMN02603323	GCA_000231925.1
2292	T15	NC_022665.1	Streptococcus suis	Unknown			PRJNA206218; PRJNA226112	SAMN02603633	GCA_000494895.1
2293	TL13	NC_021213.1	Streptococcus suis	China	Asia		PRJNA171404; PRJNA203123	SAMN02603120	GCA_000390245.1
2294	JIM 8232	NC_017581.1	Streptococcus thermophilus	Unknown			PRJEA162157; PRJEA68521	ERS380202; SAMEA2272807	GCA_000253395.1
2295	MN-ZLW-002	NC_017927.1	Streptococcus thermophilus	China	Asia		PRJNA159887; PRJNA166827	SAMN02603848	GCA_000262675.1
2296	ND03	NC_017563.1	Streptococcus thermophilus	Unknown			PRJNA162015; PRJNA49149	SAMN02603938	GCA_000182875.1
2297	DSM 19639	AUIN01	Streptococcus devriesei	Sweden	Europe	2002	PRJNA185665	SAMN02441502	GCA_000423725.1
2298	DSM 12219	ATVP01	Streptococcus hyovaginalis	Belgium	Europe	1990	PRJNA185666	SAMN02440576	GCA_000420785.1
2299	BSU174	ANEF01	Streptococcus agalactiae	Unknown			PRJNA198346; PRJNA86321	SAMN00991134; SRS312320	GCA_000310625.1
2300	BSU92	ALRJ01	Streptococcus agalactiae	Unknown			PRJNA190426; PRJNA86323	SAMN00991135; SRS312321	GCA_000289995.1
2301	GB00206	ALTB01	Streptococcus agalactiae	Unknown			PRJNA190467; PRJNA86487	SAMN00991148; SRS312334	GCA_000289535.1
2302	GB00933	ALUU01	Streptococcus agalactiae	Unknown			PRJNA190512; PRJNA86583	SAMN00991447; SRS332067	GCA_000288555.1
2303	LMG 14838	ALRW01	Streptococcus agalactiae	Unknown			PRJNA190439; PRJNA86381	SAMN00993350; SRS333774	GCA_000287995.1
2304	MRI Z1-213	ALSD01	Streptococcus agalactiae	Unknown			PRJNA190443; PRJNA86411	SAMN00993332; SRS333756	GCA_000289375.1
2305	Gottschalk 1005B	ALSJ01	Streptococcus agalactiae	Unknown			PRJNA190449; PRJNA86441	SAMN00991146; SRS312332	GCA_000289435.1
2306	1505	BASW01	Streptococcus anginosus	Unknown			PRJDB78; PRJNA221797	SAMD00036761	GCA_000474115.1
2307	T5	BASY01	Streptococcus anginosus	Unknown			PRJDB80; PRJNA221799	SAMD00036763	GCA_000474155.1
2308	equisimilis SK1250	AFUL01	Streptococcus dysgalactiae	Unknown			PRJNA179859; PRJNA65585	SAMN00621724; SRS210907	GCA_000221105.2
2309	B315	AUJD01	Streptococcus equinus	Unknown			PRJNA185690	SAMN02440831	GCA_000424045.1
2310	SN033	ATWZ01	Streptococcus equinus	Unknown			PRJNA185730	SAMN02440584; SRS440861	GCA_000421425.1
2311	9117	AMOO01	Streptococcus iniae	Unknown			PRJNA16831; PRJNA175677	SAMN00000311; SRS000262	GCA_000300915.1
2312	KCTC 11634BP	BANM01	Streptococcus iniae	Unknown			PRJDB704	SAMD00036648	GCA_000320965.1
2313	BA1	ANFT01	Streptococcus intermedius	Unknown			PRJNA178554; PRJNA182099	SAMN02222948; SRS454372	GCA_000313655.1
2314	11/5	AQTT01	Streptococcus mitis	Russia	Asia		PRJNA176680; PRJNA201324	SAMN02470837	GCA_000385815.1
2315	13/39	AQTU01	Streptococcus mitis	Russia	Asia		PRJNA176681; PRJNA201325	SAMN02470854	GCA_000385835.1
2316	17/34	ASZZ01	Streptococcus mitis	Russia	Asia		PRJNA206048; PRJNA220249	SAMN02470848	GCA_000430305.1
2317	18/56	ATAA01	Streptococcus mitis	Russia	Asia		PRJNA206049; PRJNA220250	SAMN02470843	GCA_000430345.1
2318	21/39	AYRR01	Streptococcus mitis	Russia	Asia		PRJNA225878; PRJNA231601	SAMN02470846	GCA_000506725.1
2319	27/7	AYRS01	Streptococcus mitis	Russia	Asia		PRJNA225879; PRJNA231602	SAMN02470839	GCA_000506765.1
2320	29/42	ATAB01	Streptococcus mitis	Russia	Asia		PRJNA206050; PRJNA220251	SAMN02470852	GCA_000430365.1
2321	SK1080	AFQV01	Streptococcus mitis	Unknown			PRJNA179831; PRJNA66113	SAMN00621705; SRS210846	GCA_000220085.2
2322	SK321	AEDT01	Streptococcus mitis	Unknown			PRJNA33353; PRJNA52973	SAMN00001433; SRS001890	GCA_000148505.2
2323	SK564	AEDU01	Streptococcus mitis	Unknown			PRJNA33355; PRJNA52971	SAMN00001434; SRS001891	GCA_000148525.2
2324	SK569	AFUF01	Streptococcus mitis	Unknown			PRJNA179857; PRJNA67187	SAMN00621701; SRS210842	GCA_000222785.2
2325	SK575	AICU01	Streptococcus mitis	Unknown			PRJNA180164; PRJNA75135	SAMN00761799; SRS281638	GCA_000257865.1
2326	SK597	AEDV01	Streptococcus mitis	Unknown			PRJNA33357; PRJNA52967	SAMN00001435; SRS001892	GCA_000148545.2
2327	SK616	AICR01	Streptococcus mitis	Unknown			PRJNA180161; PRJNA75129	SAMN00761793; SRS281632	GCA_000257805.1
2328	SPAR10	ALCH01	Streptococcus infantis	Unknown			PRJNA180808; PRJNA89127	SAMN00811524; SRS300163	GCA_000279535.1
2329	11A1	AHRO01	Streptococcus mutans	Brazil	South America		PRJNA189350; PRJNA49753	SAMN02429037	GCA_000339695.1
2330	14D	AHSY01	Streptococcus mutans	Iceland	Europe		PRJNA189386; PRJNA49837	SAMN02429069	GCA_000339515.1
2331	15JP3	AHRJ01	Streptococcus mutans	Unknown			PRJNA189345; PRJNA49759	SAMN02429081	GCA_000339155.1
2332	15VF2	AHRR01	Streptococcus mutans	Brazil	South America		PRJNA189353; PRJNA49773	SAMN02429086	GCA_000339235.1
2333	1ID3	AHSX01	Streptococcus mutans	Brazil	South America		PRJNA189385; PRJNA49755	SAMN02429024	GCA_000340095.1
2334	1SM1	AHRK01	Streptococcus mutans	Unknown			PRJNA189346; PRJNA49761	SAMN02429082	GCA_000339655.1
2335	21	AHSZ01	Streptococcus mutans	Iceland	Europe		PRJNA189387; PRJNA49839	SAMN02428978	GCA_000339535.1
2336	2ST1	AHRN01	Streptococcus mutans	Brazil	South America		PRJNA189349; PRJNA49767	SAMN02428984	GCA_000339195.1
2337	2VS1	AHRS01	Streptococcus mutans	Brazil	South America		PRJNA189354; PRJNA49775	SAMN02429071	GCA_000339735.1
2338	3SN1	AHRM01	Streptococcus mutans	Brazil	South America		PRJNA189348; PRJNA49765	SAMN02429036	GCA_000339675.1
2339	4SM1	AHRL01	Streptococcus mutans	Brazil	South America		PRJNA189347; PRJNA49763	SAMN02429083	GCA_000339175.1
2340	5SM3	AHRU01	Streptococcus mutans	Brazil	South America		PRJNA189356; PRJNA49779	SAMN02428985	GCA_000339275.1
2341	66-2A	AHTA01	Streptococcus mutans	Iceland	Europe		PRJNA189388; PRJNA49841	SAMN02428979	GCA_000340115.1
2342	8ID3	AHRB01	Streptococcus mutans	Brazil	South America		PRJNA189337; PRJNA49757	SAMN02429079	GCA_000339595.1
2343	B	AHTB01	Streptococcus mutans	Iceland	Europe		PRJNA189389; PRJNA49843	SAMN02429070	GCA_000339555.1
2344	B05Sm11	ALYO01	Streptococcus mutans	USA	North America		PRJNA173247	SAMN02641534	GCA_000522565.1
2345	B06Sm2	ALZA01	Streptococcus mutans	USA	North America		PRJNA173260	SAMN02641546	GCA_000522805.1
2346	B07Sm2	ALYT01	Streptococcus mutans	USA	North America		PRJNA173252	SAMN02641539	GCA_000522665.1
2347	B082SM-A	ALYZ01	Streptococcus mutans	USA	North America		PRJNA173259	SAMN02641545	GCA_000522785.1
2348	B084SM-A	ALYR01	Streptococcus mutans	USA	North America		PRJNA173250	SAMN02641537	GCA_000522625.1
2349	B09Sm1	ALYU01	Streptococcus mutans	USA	North America		PRJNA173254	SAMN02641540	GCA_000522685.1
2350	B102SM-B	ALYW01	Streptococcus mutans	USA	North America		PRJNA173256	SAMN02641542	GCA_000522725.1
2351	B107SM-B	ALYS01	Streptococcus mutans	USA	North America		PRJNA173251	SAMN02641538	GCA_000522645.1
2352	B111SM-A	ALZF01	Streptococcus mutans	USA	North America		PRJNA173268	SAMN02641551	GCA_000522905.1
2353	B114SM-A	ALZG01	Streptococcus mutans	USA	North America		PRJNA173269	SAMN02641552	GCA_000522925.1
2354	B115SM-A	ALZH01	Streptococcus mutans	USA	North America		PRJNA173270	SAMN02641553	GCA_000522945.1
2355	B12Sm1	ALYQ01	Streptococcus mutans	USA	North America		PRJNA173249	SAMN02641536	GCA_000522605.1
2356	B13Sm1	ALYP01	Streptococcus mutans	USA	North America		PRJNA173248	SAMN02641535	GCA_000522585.1
2357	B23Sm1	ALZE01	Streptococcus mutans	USA	North America		PRJNA173265	SAMN02641550	GCA_000522885.1
2358	B85SM-B	ALZB01	Streptococcus mutans	USA	North America		PRJNA173261	SAMN02641547	GCA_000522825.1
2359	B88SM-A	ALZC01	Streptococcus mutans	USA	North America		PRJNA173262	SAMN02641548	GCA_000522845.1
2360	G123	AHSC01	Streptococcus mutans	UK	Europe		PRJNA189364; PRJNA49795	SAMN02428931	GCA_000339815.1
2361	KK23	AOBZ01	Streptococcus mutans	Germany	Europe		PRJNA179254; PRJNA195189	SAMN02469955	GCA_000347835.1
2362	M21	AHSD01	Streptococcus mutans	UK	Europe		PRJNA189365; PRJNA49797	SAMN02429075	GCA_000339835.1
2363	M230	AHRH01	Streptococcus mutans	Brazil	South America		PRJNA189343; PRJNA49865	SAMN02428927	GCA_000339135.1
2364	N29	AHRY01	Streptococcus mutans	UK	Europe		PRJNA189360; PRJNA49787	SAMN02429072	GCA_000339335.1
2365	N3209	AHSL01	Streptococcus mutans	UK	Europe		PRJNA189373; PRJNA49813	SAMN02429077	GCA_000339955.1
2366	N34	AHSF01	Streptococcus mutans	UK	Europe		PRJNA189367; PRJNA49801	SAMN02428987	GCA_000339855.1
2367	NCTC 11060	AOCC01	Streptococcus mutans	Denmark	Europe		PRJNA179257; PRJNA195193	SAMN02469960	GCA_000347895.1
2368	NFSM2	AHRV01	Streptococcus mutans	UK	Europe		PRJNA189357; PRJNA49781	SAMN02428986	GCA_000339295.1
2369	NLML1	AHSW01	Streptococcus mutans	UK	Europe		PRJNA189384; PRJNA49835	SAMN02429023	GCA_000340075.1
2370	NLML4	AHSH01	Streptococcus mutans	UK	Europe		PRJNA189369; PRJNA49805	SAMN02429028	GCA_000339875.1
2371	NLML5	AHSI01	Streptococcus mutans	UK	Europe		PRJNA189370; PRJNA49807	SAMN02428932	GCA_000339895.1
2372	NLML8	AHSV01	Streptococcus mutans	UK	Europe		PRJNA189383; PRJNA49833	SAMN02429068	GCA_000339495.1
2373	NLML9	AHSJ01	Streptococcus mutans	UK	Europe		PRJNA189371; PRJNA49809	SAMN02429076	GCA_000339915.1
2374	NMT4863	AHRZ01	Streptococcus mutans	Japan	Asia		PRJNA189361; PRJNA49789	SAMN02429073	GCA_000339355.1
2375	PKUSS-HG01	AXSW01	Streptococcus mutans	China	Asia		PRJNA219430; PRJNA227562	SAMN02469427	GCA_000496535.1
2376	PKUSS-LG01	AXSX01	Streptococcus mutans	China	Asia		PRJNA221218; PRJNA227563	SAMN02469428	GCA_000496555.1
2377	R221	AHRG01	Streptococcus mutans	Brazil	South America		PRJNA189342; PRJNA49863	SAMN02429034	GCA_000339115.1
2378	S1B	AHRC01	Streptococcus mutans	Turkey	Asia		PRJNA189338; PRJNA49853	SAMN02428982	GCA_000339055.1
2379	SA38	AHRD01	Streptococcus mutans	South Africa	Africa		PRJNA189339; PRJNA49855	SAMN02428983	GCA_000339615.1
2380	SA41	AHRE01	Streptococcus mutans	South Africa	Africa		PRJNA189340; PRJNA49859	SAMN02429080	GCA_000339075.1
2381	SF1	AHSP01	Streptococcus mutans	USA	North America		PRJNA189377; PRJNA49821	SAMN02429030	GCA_000340015.1
2382	SF12	AHRF01	Streptococcus mutans	USA	North America		PRJNA189341; PRJNA49861	SAMN02429033	GCA_000339095.1
2383	SM1	AHTD01	Streptococcus mutans	China	Asia		PRJNA189391; PRJNA49847	SAMN02428981	GCA_000339575.1
2384	SM4	AHTC01	Streptococcus mutans	China	Asia		PRJNA189390; PRJNA49845	SAMN02428980	GCA_000340135.1
2385	SM6	AHSR01	Streptococcus mutans	China	Asia		PRJNA189379; PRJNA49825	SAMN02429032	GCA_000339455.1
2386	ST1	AHSS01	Streptococcus mutans	UK	Europe		PRJNA189380; PRJNA49827	SAMN02429067	GCA_000340035.1
2387	ST6	AHST01	Streptococcus mutans	UK	Europe		PRJNA189381; PRJNA49829	SAMN02428976	GCA_000340055.1
2388	str. B16 P Sm1	ALZD01	Streptococcus mutans	USA	North America		PRJNA173263	SAMN02641549	GCA_000522865.1
2389	T4	AHSE01	Streptococcus mutans	UK	Europe		PRJNA189366; PRJNA49799	SAMN02429026	GCA_000339375.1
2390	U2A	AHSU01	Streptococcus mutans	Turkey	Asia		PRJNA189382; PRJNA49831	SAMN02428977	GCA_000339475.1
2391	U2B	AGWE01	Streptococcus mutans	Turkey	Asia		PRJNA189336; PRJNA49851	SAMN02428989	GCA_000340175.1
2392	W6	AHSO01	Streptococcus mutans	UK	Europe		PRJNA189376; PRJNA49819	SAMN02429078	GCA_000339995.1
2393	ATCC 49296	AEPO01	Streptococcus oralis	Unknown			PRJNA53005; PRJNA61461	SAMN00260261; SRS189304	GCA_000185265.1
2394	SK1074	AICT01	Streptococcus oralis	Unknown			PRJNA180163; PRJNA75133	SAMN00761796; SRS281635	GCA_000257845.1
2395	SK255	AFNM01	Streptococcus oralis	Unknown			PRJNA179813; PRJNA65581	SAMN00621703; SRS210844	GCA_000215365.2
2396	SK304	ALJN01	Streptococcus oralis	Unknown			PRJNA180865; PRJNA89615	SAMN00829137; SRS301832	GCA_000287715.1
2397	SK313	AFUU01	Streptococcus oralis	Unknown			PRJNA179865; PRJNA67193	SAMN00621710; SRS210852	GCA_000223235.2
2398	ATCC 903	AEVE01	Streptococcus parasanguinis	Unknown			PRJNA53003; PRJNA62541	SAMN00253299; SRS182624	GCA_000187505.1
2399	F0405	AEKM01	Streptococcus parasanguinis	Unknown			PRJNA53565; PRJNA60563	SAMN00115113; SRS116646	GCA_000180035.1
2400	SK236	AFUC01	Streptococcus parasanguinis	Unknown			PRJNA179854; PRJNA67179	SAMN00621706; SRS210848	GCA_000222725.2
2401	1321	AYRP01	Streptococcus pseudopneumoniae	Russia	Asia		PRJNA225870; PRJNA231599	SAMN02470847	GCA_000506705.1
2402	22725	AYRO01	Streptococcus pseudopneumoniae	Russia	Asia		PRJNA225867; PRJNA231598	SAMN02470838	GCA_000506685.1
2403	5247	AYRQ01	Streptococcus pseudopneumoniae	Russia	Asia		PRJNA225872; PRJNA231600	SAMN02470842	GCA_000506745.1
2404	K12	ALIF01	Streptococcus salivarius	Unknown			PRJNA168659; PRJNA180858	SAMN02470675	GCA_000286295.1
2405	M18	AGBV01	Streptococcus salivarius	New Zealand	Oceania		PRJNA179893; PRJNA71499	SAMN02471912	GCA_000225385.2
2406	SK1056	AFFL01	Streptococcus sanguinis	Unknown			PRJNA181553; PRJNA53181	SAMN00253325; SRS182650	GCA_000212835.1
2407	SK1057	AFBA01	Streptococcus sanguinis	Unknown			PRJNA181546; PRJNA53183	SAMN00253315; SRS182640	GCA_000194965.1
2408	SK1058	AFBF01	Streptococcus sanguinis	Unknown			PRJNA181549; PRJNA53185	SAMN00253321; SRS182646	GCA_000195125.1
2409	SK1087	AFDP01	Streptococcus sanguinis	Unknown			PRJNA181551; PRJNA53189	SAMN00253322; SRS182647	GCA_000204475.1
2410	SK115	AEXW01	Streptococcus sanguinis	Unknown			PRJNA181542; PRJNA53161	SAMN00253314; SRS182639	GCA_000192205.1
2411	SK150	AEXY01	Streptococcus sanguinis	Unknown			PRJNA181543; PRJNA53163	SAMN02415615; SRS696908	GCA_000192245.1
2412	SK160	AEXZ01	Streptococcus sanguinis	Unknown			PRJNA181544; PRJNA53165	SAMN00253316; SRS182641	GCA_000192275.1
2413	SK330	AFBD01	Streptococcus sanguinis	Unknown			PRJNA181547; PRJNA53167	SAMN00253320; SRS182645	GCA_000195025.1
2414	SK353	AEWY01	Streptococcus sanguinis	Unknown			PRJNA181534; PRJNA53171	SAMN00253310; SRS182635	GCA_000191085.1
2415	SK355	AFFN01	Streptococcus sanguinis	Unknown			PRJNA181555; PRJNA53173	SAMN00253324; SRS182649	GCA_000212855.1
2416	SK405	AEWZ01	Streptococcus sanguinis	Unknown			PRJNA181535; PRJNA53175	SAMN00253311; SRS182636	GCA_000191105.1
2417	SK408	AFBE01	Streptococcus sanguinis	Unknown			PRJNA181548; PRJNA53177	SAMN00253319; SRS182644	GCA_000195045.1
2418	SK49	AFFO01	Streptococcus sanguinis	Unknown			PRJNA181556; PRJNA53157	SAMN00253323; SRS182648	GCA_000212815.1
2419	SK678	AEXA01	Streptococcus sanguinis	Unknown			PRJNA181536; PRJNA53179	SAMN00253312; SRS182637	GCA_000191125.1
2420	SK72	AEXV01	Streptococcus sanguinis	Unknown			PRJNA181541; PRJNA53159	SAMN00253313; SRS182638	GCA_000192185.1
2421	10581	ALKQ01	Streptococcus suis	Denmark	Europe		PRJNA171410	SAMN02470640	GCA_000440235.1
2422	12814	ALKT01	Streptococcus suis	Denmark	Europe		PRJNA171413	SAMN02470638	GCA_000440295.1
2423	14A	ALKW01	Streptococcus suis	Unknown			PRJNA171416	SAMN02469544	GCA_000440355.1
2424	161_00P5	ALKX01	Streptococcus suis	Unknown			PRJNA171417	SAMN02469528	GCA_000440375.1
2425	22083	ALKY01	Streptococcus suis	Denmark	Europe		PRJNA171418	SAMN02470632	GCA_000440395.1
2426	2524	ALKZ01	Streptococcus suis	Unknown			PRJNA171419	SAMN02469521	GCA_000440415.1
2427	2651	ALLA01	Streptococcus suis	Unknown			PRJNA171420	SAMN02469522	GCA_000440435.1
2428	2726	ALLB01	Streptococcus suis	Unknown			PRJNA171421	SAMN02469550	GCA_000440455.1
2429	86-5192	ALLG01	Streptococcus suis	Unknown			PRJNA171426	SAMN02469537	GCA_000440555.1
2430	88-1861	ALLW01	Streptococcus suis	Unknown			PRJNA171444	SAMN02469505	GCA_000440875.1
2431	8830	ALLH01	Streptococcus suis	Unknown			PRJNA171429	SAMN02469523	GCA_000440575.1
2432	88-5299A	ALLX01	Streptococcus suis	Unknown			PRJNA171445	SAMN02469526	GCA_000440895.1
2433	89-3576-3	ALLK01	Streptococcus suis	Unknown			PRJNA171432	SAMN02469529	GCA_000440635.1
2434	89-5259	ALLM01	Streptococcus suis	Unknown			PRJNA171434	SAMN02469554	GCA_000440675.1
2435	YS10	ALMA01	Streptococcus suis	Unknown			PRJNA171448	SAMN02469507	GCA_000440955.1
2436	YS16	ALMD01	Streptococcus suis	Unknown			PRJNA171451	SAMN02469509	GCA_000441015.1
2437	YS17	ALME01	Streptococcus suis	Unknown			PRJNA171452	SAMN02469556	GCA_000441035.1
2438	YS23	ALMI01	Streptococcus suis	Unknown			PRJNA171456	SAMN02469510	GCA_000441115.1
2439	YS27	ALMK01	Streptococcus suis	Unknown			PRJNA171458	SAMN02469512	GCA_000441155.1
2440	YS3	ALMP01	Streptococcus suis	Unknown			PRJNA171463	SAMN02469565	GCA_000441255.1
2441	YS34	ALMM01	Streptococcus suis	Unknown			PRJNA171460	SAMN02469513	GCA_000441195.1
2442	YS35	ALMN01	Streptococcus suis	Unknown			PRJNA171461	SAMN02469514	GCA_000441215.1
2443	YS39	ALMO01	Streptococcus suis	Unknown			PRJNA171462	SAMN02469527	GCA_000441235.1
2444	YS44	ALMR01	Streptococcus suis	Unknown			PRJNA171465	SAMN02469515	GCA_000441295.1
2445	YS46	ALMS01	Streptococcus suis	Unknown			PRJNA171466	SAMN02469547	GCA_000441315.1
2446	YS49	ALMT01	Streptococcus suis	Unknown			PRJNA171467	SAMN02469566	GCA_000440075.1
2447	YS50	ALMV01	Streptococcus suis	Unknown			PRJNA171469	SAMN02469519	GCA_000441355.1
2448	YS54	ALMX01	Streptococcus suis	Unknown			PRJNA171471	SAMN02469559	GCA_000440095.1
2449	YS56	ALMY01	Streptococcus suis	Unknown			PRJNA171472	SAMN02469542	GCA_000440115.1
2450	YS57	ALMZ01	Streptococcus suis	Unknown			PRJNA171473	SAMN02469548	GCA_000440135.1
2451	YS64	ALNB01	Streptococcus suis	Unknown			PRJNA171475	SAMN02469543	GCA_000441415.1
2452	YS67	ALND01	Streptococcus suis	Unknown			PRJNA171477	SAMN02469517	GCA_000441455.1
2453	YS7	ALNI01	Streptococcus suis	Unknown			PRJNA171483	SAMN02469533	GCA_000441495.1
2454	YS72	ALNF01	Streptococcus suis	Unknown			PRJNA171480	SAMN02469532	GCA_000440175.1
2455	YS77	ALNH01	Streptococcus suis	Unknown			PRJNA171482	SAMN02469520	GCA_000441475.1
2456	MTCC 5460	ALIK01	Streptococcus thermophilus	India	Asia		PRJNA188434; PRJNA71267	SAMN02470981	GCA_000335515.1
2457	ERR374654		Streptococcus pyogenes	Unknown			PRJEB4340	ERS329027; SAMEA1929003		ERR374654
2458	ERR473574		Streptococcus pyogenes	Unknown			PRJEB4679	ERS361957; SAMEA2225327		ERR473574
2459	ERR473607		Streptococcus pyogenes	Unknown			PRJEB4679	ERS361991; SAMEA2225361		ERR473607
2460	ERR485086		Streptococcus mutans	Unknown			PRJEB3060	ERS214077; SAMEA1920383		ERR485086
2461	ERR473633		Streptococcus pyogenes	Unknown			PRJEB4679	ERS362017; SAMEA2225387		ERR473633
2462	ERR485805		Streptococcus pyogenes	Unknown			PRJEB4679	ERS362298; SAMEA2225668		ERR485805
2463	F0211	AECT01	Streptococcus anginosus	Unknown			PRJNA43129; PRJNA61277	SAMN00189158; SRS150840	GCA_000184365.2
2464	SK100	AJKP01	Streptococcus oralis	Unknown			PRJNA180413; PRJNA75163	SAMN00761854; SRS281693	GCA_000257475.1
2465	SK610	AJKQ01	Streptococcus oralis	Unknown			PRJNA180414; PRJNA75167	SAMN00761855; SRS281694	GCA_000257455.1
2466	CC87K	AZJD01	Streptococcus parasanguinis	Unknown			PRJNA231637; PRJNA71579	SAMN01162070; SRS360704	GCA_000507765.1
2467	F0449	AJMV01	Streptococcus parasanguinis	Unknown			PRJNA180419; PRJNA75149	SAMN00761820; SRS281659	GCA_000260695.1
2468	CC94A	AZJC01	Streptococcus sanguinis	Unknown			PRJNA231636; PRJNA71581	SAMN01162043; SRS360677	GCA_000507745.1
2469	ERR485104		Streptococcus mutans	Unknown			PRJEB3060	ERS214095; SAMEA1920402		ERR485104
2470	ERR485079		Streptococcus mutans	Unknown			PRJEB3060	ERS214070; SAMEA1920377		ERR485079
2471	ERR485048		Streptococcus mutans	Unknown			PRJEB3060	ERS214039; SAMEA1920345		ERR485048
2472	ERR473523		Streptococcus pyogenes	Unknown			PRJEB4679	ERS361903; SAMEA2225273		ERR473523
2473	ERR485056		Streptococcus mutans	Unknown			PRJEB3060	ERS214047; SAMEA1920353		ERR485056
2474	ERR485062		Streptococcus mutans	Unknown			PRJEB3060	ERS214053; SAMEA1920359		ERR485062
2475	ERR485073		Streptococcus mutans	Unknown			PRJEB3060	ERS214064; SAMEA1920371		ERR485073
2476	ERR485080		Streptococcus mutans	Unknown			PRJEB3060	ERS214071; SAMEA1920378		ERR485080
2477	ERR485094		Streptococcus mutans	Unknown			PRJEB3060	ERS214085; SAMEA1920392		ERR485094
2478	ERR485102		Streptococcus mutans	Unknown			PRJEB3060	ERS214093; SAMEA1920400		ERR485102
2479	ERR485112		Streptococcus mutans	Unknown			PRJEB3060	ERS214103; SAMEA1920410		ERR485112
2480	ERR485032		Streptococcus mutans	Unknown			PRJEB3060	ERS214023; SAMEA1920328		ERR485032
2481	ERR485040		Streptococcus mutans	Unknown			PRJEB3060	ERS214031; SAMEA1920338		ERR485040
2482	ERR485041		Streptococcus mutans	Unknown			PRJEB3060	ERS214032; SAMEA1920339		ERR485041
2483	ERR485095		Streptococcus mutans	Unknown			PRJEB3060	ERS214086; SAMEA1920393		ERR485095
2484	ERR485024		Streptococcus mutans	Unknown			PRJEB3060	ERS214015; SAMEA1920320		ERR485024
2485	ERR485025		Streptococcus mutans	Unknown			PRJEB3060	ERS214016; SAMEA1920323		ERR485025
2486	ERR485031		Streptococcus mutans	Unknown			PRJEB3060	ERS214022; SAMEA1920327		ERR485031
2487	ERR485071		Streptococcus mutans	Unknown			PRJEB3060	ERS214062; SAMEA1920367		ERR485071
2488	CECT 5772	AWEX01	Streptococcus equi	Unknown			PRJNA217363	SAMN02951929	GCA_000706805.1
2489	2B	JNKQ01	Streptococcus equinus	Unknown			PRJNA223471	SAMN02841195; SRS1435262	GCA_000702105.1
2490	ATCC 33317	AUZG01	Streptococcus equinus	Unknown			PRJNA170434	SAMN01983951	GCA_000747195.1
2491	HC5	JPGC01	Streptococcus equinus	USA	North America	2000	PRJNA245446	SAMN02737436	GCA_000731085.1
2492	LMG17956	CCBC01	Streptococcus gallolyticus	Unknown			PRJEB5536	ERS610992; SAMEA3139057	GCA_000723985.1
2493	33MO	JNCV01	Streptococcus macedonicus	Italy	Europe	2001	PRJNA248124	SAMN02786859; SRS614163	GCA_000710665.1
2494	SK271	JPGW01	Streptococcus mitis	Sweden	Europe	1992	PRJNA242568	SAMN02698681	GCA_000724165.1
2495	SK608	JPFZ01	Streptococcus mitis	Denmark	Europe	1994	PRJNA242555	SAMN02836941	GCA_000722775.1
2496	SK629	JPFU01	Streptococcus mitis	Denmark	Europe	1994	PRJNA242570	SAMN02836936	GCA_000722695.1
2497	SK642	JPFW01	Streptococcus mitis	Denmark	Europe	1994	PRJNA242572	SAMN02836938	GCA_000722705.1
2498	SK143	JPGB01	Streptococcus oralis	Sweden	Europe	1966	PRJNA242576	SAMN02836943	GCA_000722845.1
2499	C1A	JMRV01	Streptococcus parasanguinis	Malaysia	Asia	2012	PRJNA246621	SAMN02768894	GCA_000724645.1
2500	DSM 20564	AJTZ01; FA-1	Streptococcus ratti	USA	North America		PRJNA42513	SAMN02428953	GCA_000286075.1
2501	YU10	JJMS01	Streptococcus salivarius	Malaysia	Asia	2012	PRJNA243896	SAMN02720831	GCA_000714455.1
2502	MTH17CL396	AZJS01	Streptococcus thermophilus	Italy	Europe	1996	PRJNA230626	SAMN02437281	GCA_000521325.1
2503	TH1435	AYSG01	Streptococcus thermophilus	Italy	Europe	2011	PRJNA225801	SAMN02401100	GCA_000521285.1
2504	TH1436	AYTT01	Streptococcus thermophilus	Italy	Europe	2011	PRJNA227503	SAMN02402367	GCA_000521305.1
2505	ERR097396		Streptococcus mitis	Unknown			PRJEB2340	ERS096180; SAMEA1022949		ERR097396
2506	ERR097397		Streptococcus mitis	Unknown			PRJEB2340	ERS096181; SAMEA1022959		ERR097397
2507	ERR438806		Streptococcus canis	Unknown			PRJEB2684	ERS366787; SAMEA2237975		ERR438806
2508	ERR085037		Streptococcus dysgalactiae	Unknown			PRJEB2684	ERS055547; SAMEA1034836		ERR085037
2509	ERR085031		Streptococcus dysgalactiae	Unknown			PRJEB2684	ERS055541; SAMEA1034819		ERR085031
2510	ERR026931		Streptococcus dysgalactiae	Unknown			PRJEB2232	ERS013676; SAMEA864305		ERR026931
2511	ERR026932		Streptococcus dysgalactiae	Unknown			PRJEB2232	ERS013677; SAMEA864306		ERR026932
2512	ERR298670		Streptococcus mutans	Unknown			PRJEB3060	ERS214056; SAMEA1920363		ERR298670
2513	ERR298669		Streptococcus mutans	Unknown			PRJEB3060	ERS214055; SAMEA1920361		ERR298669
2514	ERR570288		Streptococcus mutans	Unknown			PRJEB3060	ERS429487; SAMEA2437780		ERR570288
2515	ERR298668		Streptococcus mutans	Unknown			PRJEB3060	ERS214054; SAMEA1920362		ERR298668
2516	408523	LCZQ01	Streptococcus agalactiae	Portugal	Europe	2002	PRJNA278931	SAMN03435096	GCA_001016095.1
2517	B24VD	CHDK01	Streptococcus agalactiae	Australia	Oceania	2008	PRJEB2589	ERS046907; SAMEA1031418	GCA_001348615.1
2518	B41VS	CGBG01	Streptococcus agalactiae	Australia	Oceania	2008	PRJEB2589	ERS046928; SAMEA1031412	GCA_001348535.1
2519	BE-NI-008	CPXX01	Streptococcus agalactiae	Belgium	Europe	2010	PRJEB2589	ERS039616; SAMEA1031461	GCA_001118625.1
2520	BG-NI-007	CHYW01	Streptococcus agalactiae	Bulgaria	Europe	2009	PRJEB2589	ERS039641; SAMEA1031508	GCA_001348975.1
2521	DE-NI-012	CGBT01	Streptococcus agalactiae	Germany	Europe	2009	PRJEB2589	ERS039654; SAMEA1031464	GCA_001348815.1
2522	DE-NI-040	CPVG01	Streptococcus agalactiae	Germany	Europe	2010	PRJEB2589	ERS039664; SAMEA1031493	GCA_001115485.1
2523	DE-NI-042	CPWP01	Streptococcus agalactiae	Germany	Europe	2010	PRJEB2589	ERS039666; SAMEA1031519	GCA_001142165.1
2524	DK-B-USS-055	LBKG01	Streptococcus agalactiae	Denmark	Europe		PRJNA278931	SAMN03434994	GCA_001017935.1
2525	DK-B-USS-196	LBKJ01	Streptococcus agalactiae	USA	North America	1999	PRJNA278931	SAMN03434999	GCA_001018005.1
2526	DK-NI-002	CPXA01	Streptococcus agalactiae	Denmark	Europe	2009	PRJEB2589	ERS039618; SAMEA1031449	GCA_001119085.1
2527	DK-NI-008	CGGK01	Streptococcus agalactiae	Denmark	Europe	2009	PRJEB2589	ERS039623; SAMEA1031511	GCA_001349015.1
2528	DK-NI-011	CPZV01	Streptococcus agalactiae	Denmark	Europe	2009	PRJEB2589	ERS039626; SAMEA1031474	GCA_001159365.1
2529	DK-PW-014	LBKV01	Streptococcus agalactiae	Denmark	Europe	2009	PRJNA278931	SAMN03435025	GCA_001018255.1
2530	GB-NI-007	CTKP01	Streptococcus agalactiae	UK	Europe	2010	PRJEB2589	ERS039702; SAMEA1031522	GCA_001221825.1
2531	GB-PW-049	LCWB01	Streptococcus agalactiae	UK	Europe	2009	PRJNA278931	SAMN03435061	GCA_001016965.1
2532	IT-NI-018	CPWF01	Streptococcus agalactiae	Italy	Europe	2009	PRJEB2589	ERS039672; SAMEA1031523	GCA_001145805.1
2533	IT-NI-019	CHDP01	Streptococcus agalactiae	Italy	Europe	2009	PRJEB2589	ERS039673; SAMEA1031487	GCA_001348875.1
2534	RBH06	CGHZ01	Streptococcus agalactiae	Australia	Oceania	2008	PRJEB2589	ERS046921; SAMEA1031448	GCA_001348735.1
2535	SH0396	LDAA01	Streptococcus agalactiae	Portugal	Europe	2004	PRJNA278931	SAMN03435106	GCA_001016175.1
2536	1080_SANG	JWDR01	Streptococcus anginosus	USA	North America		PRJNA267549	SAMN03197043; SRS746251	GCA_001070115.1
2537	557_SANG	JVCG01	Streptococcus anginosus	USA	North America		PRJNA267549	SAMN03197756; SRS746966	GCA_001076575.1
2538	83_SANG	JURJ01	Streptococcus anginosus	USA	North America		PRJNA267549	SAMN03198039; SRS747247	GCA_001074525.1
2539	631_SCON	JUZI01	Streptococcus intermedius	USA	North America		PRJNA267549	SAMN03197832; SRS747040	GCA_001073635.1
2540	CR3	JYGK01	Streptococcus cristatus	USA	North America		PRJNA274768	SAMN03334894	GCA_000959895.1
2541	UT-5345	LAKV01	Streptococcus dysgalactiae	UK	Europe	1983	PRJNA279308	SAMN03445737	GCA_000970985.1
2542	UT-5354	LAKU01	Streptococcus dysgalactiae	UK	Europe	1980	PRJNA279308	SAMN03445736; SRS884248	GCA_000970995.1
2543	UT-SS1069	LAKS01	Streptococcus dysgalactiae	USA	North America	1974	PRJNA279308	SAMN03445738	GCA_000970975.1
2544	UT-SS957	LAKT01	Streptococcus dysgalactiae	Unknown		1969	PRJNA279308	SAMN03445739	GCA_000971005.1
2545	WCHSDSE-1	LDYC01	Streptococcus dysgalactiae	China	Asia	2013	PRJNA270797	SAMN03268887; SRS951583	GCA_001038445.1
2546	EQUI0003	CVWY01	Streptococcus equi	UK	Europe	2003	PRJEB2635	ERS044215; SAMEA1032931	GCA_001177845.1
2547	EQUI0006	CVXI01	Streptococcus equi	USA	North America	2008	PRJEB2635	ERS044218; SAMEA1032974	GCA_001178485.1
2548	EQUI0007	CVXG01	Streptococcus equi	Australia	Oceania	1981	PRJEB2635	ERS044219; SAMEA1032993	GCA_001178765.1
2549	EQUI0008	CVXJ01	Streptococcus equi	UK	Europe	1999	PRJEB2635	ERS044220; SAMEA1032754	GCA_001175105.1
2550	EQUI0012	CWEP01	Streptococcus equi	UK	Europe	2008	PRJEB2635	ERS044224; SAMEA1032845	GCA_001176565.1
2551	EQUI0022	CWFV01	Streptococcus equi	UK	Europe	2003	PRJEB2635	ERS044234; SAMEA1032969	GCA_001178405.1
2552	EQUI0039	CVXV01	Streptococcus equi	UK	Europe	2007	PRJEB2635	ERS044251; SAMEA1032786	GCA_001175585.1
2553	EQUI0150	CWDG01	Streptococcus equi	UK	Europe	2010	PRJEB2635	ERS044362; SAMEA1032844	GCA_001176545.1
2554	EQUI0155	CWCL01	Streptococcus equi	UK	Europe	2010	PRJEB2635	ERS044367; SAMEA1032885	GCA_001177125.1
2555	EQUI0156	CWCM01	Streptococcus equi	UK	Europe	2010	PRJEB2635	ERS044368; SAMEA1032760	GCA_001175205.1
2556	EQUI0192	CWEB01	Streptococcus equi	UK	Europe	2005	PRJEB2635	ERS044404; SAMEA1032925	GCA_001177765.1
2557	EQUI0203	CWEQ01	Streptococcus equi	The Netherlands	Europe	1990	PRJEB2635	ERS044415; SAMEA1032971	GCA_001178445.1
2558	HO51380626	CVZF01	Streptococcus equi	UK	Europe	2011	PRJEB2635	ERS044453; SAMEA1033025	GCA_001179245.1
2559	Sz105	JATZ01	Streptococcus equi	Denmark	Europe	2007	PRJNA214018	SAMN02298722	GCA_000876195.1
2560	Sz12is	JAUD01	Streptococcus equi	Iceland	Europe	2007	PRJNA214018	SAMN02298716	GCA_000876305.1
2561	Sz16	JATW01	Streptococcus equi	Denmark	Europe	2007	PRJNA214018	SAMN02298718	GCA_000876295.1
2562	Sz35	JAUB01	Streptococcus equi	Denmark	Europe	2007	PRJNA214018	SAMN02298719	GCA_000876365.1
2563	Sz57	JAUA01	Streptococcus equi	Denmark	Europe	2007	PRJNA214018	SAMN02298720	GCA_000876375.1
2564	SzAM35	JATY01	Streptococcus equi	USA	North America	2007	PRJNA214018	SAMN02298723	GCA_000876275.1
2565	SzAM60	JATX01	Streptococcus equi	USA	North America	2007	PRJNA214018	SAMN02298724	GCA_000876285.1
2566	AG46	JNLO01	Streptococcus equinus	Unknown			PRJNA239123	SAMN02841210; SRS1546760	GCA_000964315.1
2567	NTS 31106099	JYKU01	Streptococcus gallolyticus	France	Europe	2011	PRJNA275836	SAMN03353742	GCA_000949245.1
2568	G9B	JYGL01	Streptococcus gordonii	USA	North America		PRJNA274768	SAMN03334895	GCA_000959925.1
2569	317_SINT	JVLV01	Streptococcus constellatus	USA	North America		PRJNA267549	SAMN03197507; SRS746714	GCA_001072275.1
2570	1111_SMIT	JWCV01	Streptococcus mitis	USA	North America		PRJNA267549	SAMN03197065; SRS746273	GCA_001070205.1
2571	1212_SMIT	JVYP01	Streptococcus oralis	USA	North America		PRJNA267549	SAMN03197175; SRS746383	GCA_001070335.1
2572	850_SMIT	JUQO01	Streptococcus mitis	USA	North America		PRJNA267549	SAMN03198060; SRS747267	GCA_001074635.1
2573	COL85/1862	JYGM01	Streptococcus oralis	USA	North America		PRJNA274768	SAMN03334896	GCA_000959945.1
2574	NCTC 10712	JYGN01	Streptococcus gordonii	USA	North America		PRJNA274768	SAMN03334897	GCA_000959965.1
2575	OT25	JYGP01	Streptococcus mitis	USA	North America		PRJNA274768	SAMN03334899	GCA_000960005.1
2576	SK137	JYGQ01	Streptococcus mitis	USA	North America		PRJNA274768	SAMN03334900	GCA_000960025.1
2577	SK141	JYGR01	Streptococcus oralis	USA	North America		PRJNA274768	SAMN03334901	GCA_000960035.1
2578	SK145	JYGS01	Streptococcus mitis	USA	North America		PRJNA274768	SAMN03334902	GCA_000960065.1
2579	UC5873	JYGU01	Streptococcus oralis	USA	North America		PRJNA274768	SAMN03334904	GCA_000960105.1
2580	UC6950A	JYOV01	Streptococcus infantis	USA	North America		PRJNA274768	SAMN03334905	GCA_000963255.1
2581	UC921A	JYGT01	Streptococcus infantis	USA	North America		PRJNA274768	SAMN03334903	GCA_000960085.1
2582	1002_SMUT	JWGS01	Streptococcus mutans	USA	North America		PRJNA267549	SAMN03196964; SRS746172	GCA_001069835.1
2583	1003_SOLI	JWGR01	Streptococcus salivarius	USA	North America		PRJNA267549	SAMN03196965; SRS746173	GCA_001069855.1
2584	1015_SOLI	JWGF01	Streptococcus cristatus	USA	North America		PRJNA267549	SAMN03196977; SRS746185	GCA_001069915.1
2585	142_SOLI	JVSO01	Streptococcus cristatus	USA	North America		PRJNA267549	SAMN03197332; SRS746540	GCA_001069775.1
2586	1314_SORA	JVUD01	Streptococcus oralis	USA	North America		PRJNA267549	SAMN03197291; SRS746499	GCA_001069675.1
2587	89a	LKPC01	Streptococcus oralis	Sweden	Europe	1980	PRJNA297767	SAMN04123206	GCA_001411485.1
2588	918_SORA	JUNW01	Streptococcus oralis	USA	North America		PRJNA267549	SAMN03198130; SRS747339	GCA_001075675.1
2589	1287_SPAR	JVVK01	Streptococcus parasanguinis	USA	North America		PRJNA267549	SAMN03197258; SRS746465	GCA_001070445.1
2590	139.rep1_SPAR	JVSS01	Streptococcus parasanguinis	USA	North America		PRJNA267549	SAMN03197328; SRS746535	GCA_001070575.1
2591	318_SPAR	JVLU01	Streptococcus parasanguinis	USA	North America		PRJNA267549	SAMN03197508; SRS746717	GCA_001072295.1
2592	344_SPAR	JVKT01	Streptococcus parasanguinis	USA	North America		PRJNA267549	SAMN03197535; SRS746755	GCA_001070915.1
2593	349_SPAR	JVKP01	Streptococcus parasanguinis	USA	North America		PRJNA267549	SAMN03197539; SRS746744	GCA_001072435.1
2594	392_SPAR	JVIX01	Streptococcus parasanguinis	USA	North America		PRJNA267549	SAMN03197583; SRS746790	GCA_001071035.1
2595	451_SPAR	JVGP01	Streptococcus parasanguinis	USA	North America		PRJNA267549	SAMN03197643; SRS746851	GCA_001071155.1
2596	512_SPAR	JVEE01	Streptococcus parasanguinis	USA	North America		PRJNA267549	SAMN03197706; SRS746916	GCA_001073155.1
2597	540.rep1_SPAR	JVCZ01	Streptococcus parasanguinis	USA	North America		PRJNA267549	SAMN03197737; SRS746944	GCA_001071295.1
2598	766_SPAR	JUTV01	Streptococcus parasanguinis	USA	North America		PRJNA267549	SAMN03197975; SRS747184	GCA_001074295.1
2599	886_SPAR	JUPI01	Streptococcus parasanguinis	USA	North America		PRJNA267549	SAMN03198092; SRS747297	GCA_001074805.1
2600	889_SPAR	JUPF01	Streptococcus parasanguinis	USA	North America		PRJNA267549	SAMN03198095; SRS747303	GCA_001074855.1
2601	MGH413	JYOW01	Streptococcus parasanguinis	USA	North America		PRJNA274768	SAMN03334906	GCA_000963275.1
2602	651_SPAS	JUYN01	Streptococcus pasteurianus	USA	North America		PRJNA267549	SAMN03197853; SRS747061	GCA_001073755.1
2603	HC-2909-2	CDEY01	Streptococcus pasteurianus	Belgium	Europe	2013	PRJEB7685	ERS578714; SAMEA3111506	GCA_000826225.1
2604	1042_SPSE	JWFA01	Streptococcus mitis	USA	North America		PRJNA267549	SAMN03197008; SRS746216	GCA_001070035.1
2605	1217_SPSE	JVYJ01	Streptococcus mitis	USA	North America		PRJNA267549	SAMN03197181; SRS746390	GCA_001070375.1
2606	168_SPSE	JVRN01	Streptococcus mitis	USA	North America		PRJNA267549	SAMN03197359; SRS746567	GCA_001070705.1
2607	201_SPSE	JVQE01	Streptococcus oralis	USA	North America		PRJNA267549	SAMN03197394; SRS746602	GCA_001071715.1
2608	206_SPSE	JVPZ01	Streptococcus oralis	USA	North America		PRJNA267549	SAMN03197399; SRS746608	GCA_001071755.1
2609	274_SPSE	JVNJ01	Streptococcus oralis	USA	North America		PRJNA267549	SAMN03197467; SRS746675	GCA_001072035.1
2610	276-03	LJHJ01	Streptococcus pseudopneumoniae	Denmark	Europe	2003	PRJNA294730	SAMN04031604	GCA_001304655.1
2611	38_SPSE	JVJJ01	Streptococcus mitis	USA	North America		PRJNA267549	SAMN03197571; SRS746779	GCA_001070985.1
2612	61-14	LJHK01	Streptococcus pseudopneumoniae	Denmark	Europe	2014	PRJNA294729	SAMN04031595	GCA_001304565.1
2613	1270_SSAL	JVWD01	Streptococcus salivarius	USA	North America		PRJNA267549	SAMN03197239; SRS746445	GCA_001069445.1
2614	140_SSAL	JVSQ01	Streptococcus salivarius	USA	North America		PRJNA267549	SAMN03197330; SRS746538	GCA_001070595.1
2615	726_SSAL	JUVN01	Streptococcus salivarius	USA	North America		PRJNA267549	SAMN03197931; SRS747138	GCA_001074945.1
2616	KB005	JYOX01	Streptococcus salivarius	USA	North America		PRJNA274768	SAMN03334907	GCA_000963335.1
2617	UC3162	JYOY01	Streptococcus salivarius	USA	North America		PRJNA274768	SAMN03334908	GCA_000963265.1
2618	2908	CDMW01	Streptococcus sanguinis	Norway	Europe	1974	PRJEB7884	ERS639432; SAMEA3207422	GCA_001078705.1
2619	216_SSAN	JVPQ01	Streptococcus sanguinis	USA	North America		PRJNA267549	SAMN03197408; SRS746616	GCA_001071805.1
2620	711_SSAN	JUWC01	Streptococcus sanguinis	USA	North America		PRJNA267549	SAMN03197916; SRS747124	GCA_001074035.1
2621	I141	JYOZ01	Streptococcus gordonii	USA	North America		PRJNA274768	SAMN03334909	GCA_000963345.1
2622	VT517	JYPA01	Streptococcus parasanguinis	USA	North America		PRJNA274768	SAMN03334910	GCA_000963285.1
2623	ChDC B695	LMVI01	Streptococcus anginosus	South Korea	Asia	2005	PRJNA270123	SAMN03263072	GCA_001510585.1
2624	UT_4031CC	MATV01	Streptococcus dysgalactiae	Argentina	South America	1998	PRJNA327242	SAMN05327337; SRS1540357	GCA_001682745.1
2625	UT_4231_KK	MATW01	Streptococcus dysgalactiae	USA	North America		PRJNA327242	SAMN05327338; SRS1540760	GCA_001682735.1
2626	UT_4234_DH	MATX01	Streptococcus dysgalactiae	USA	North America		PRJNA327242	SAMN05327339; SRS1540762	GCA_001682825.1
2627	UT_4241_XS	MATY01	Streptococcus dysgalactiae	USA	North America		PRJNA327242	SAMN05327340; SRS1540763	GCA_001682755.1
2628	UT_4242_AB	MATZ01	Streptococcus dysgalactiae	USA	North America		PRJNA327242	SAMN05327341; SRS1540764	GCA_001682815.1
2629	UT_4277_BB	MAUA01	Streptococcus dysgalactiae	USA	North America		PRJNA327242	SAMN05327342; SRS1540765	GCA_001682765.1
2630	CF22	LMTN01	Streptococcus equi	Unknown			PRJNA300620	SAMN04226682	GCA_001509635.1
2631	Flint	LTDU01	Streptococcus equi	USA	North America	2003	PRJNA300418	SAMN04517128	GCA_001645295.1
2632	Lex90	LTDR01	Streptococcus equi	USA	North America	1990	PRJNA313215	SAMN04516914	GCA_001645315.1
2633	ATCC 10558	LOBS01	Streptococcus gordonii	USA	North America	1946	PRJNA304678	SAMN04306534	GCA_001469295.1
2634	CCUG 33482	LQWV01	Streptococcus gordonii	Unknown			PRJNA302716	SAMN04395146; SRS7591453	GCA_001553855.1
2635	FSS2	LAYI01	Streptococcus gordonii	UK	Europe	1991	PRJNA280667	SAMN03481559	GCA_001589145.1
2636	FSS3	LBCT01	Streptococcus gordonii	UK	Europe	1991	PRJNA280668	SAMN03481560	GCA_001589135.1
2637	FSS8	LAWF01	Streptococcus gordonii	UK	Europe	1991	PRJNA280670	SAMN03480641	GCA_001588615.1
2638	M5	LAWJ01	Streptococcus gordonii	USA	North America	1973	PRJNA280676	SAMN03480683	GCA_001588935.1
2639	M99	LAWL01	Streptococcus gordonii	USA	North America	1987	PRJNA280677	SAMN03480687	GCA_001588955.1
2640	MB666	LAYG01	Streptococcus gordonii	UK	Europe	1996	PRJNA280679	SAMN03480688	GCA_001588985.1
2641	PK488	LAWN01	Streptococcus gordonii	USA	North America		PRJNA280683	SAMN03480700	GCA_001589035.1
2642	SK12	LAWP01	Streptococcus gordonii	Denmark	Europe		PRJNA280686	SAMN03480703	GCA_001589065.1
2643	SK120	LAWQ01	Streptococcus gordonii	UK	Europe		PRJNA280687	SAMN03480740	GCA_001589055.1
2644	SK184	LAWR01	Streptococcus gordonii	UK	Europe		PRJNA280688	SAMN03480741	GCA_001589095.1
2645	10712	LROT01	Streptococcus mitis	UK	Europe		PRJNA308845	SAMN04432941	GCA_001588625.1
2646	CMW7705B	LRQR01	Streptococcus mitis	Unknown			PRJNA272120	SAMN03956209; SRS1022560	GCA_001546795.1
2647	DD28	LQOA01	Streptococcus mitis	South Africa	Africa	1986	PRJNA304333	SAMN04325060	GCA_001579045.1
2648	M3-4	LROV01	Streptococcus mitis	South Africa	Africa		PRJNA308844	SAMN04432976	GCA_001588605.1
2649	ATCC 55676	LTAK01	Streptococcus mutans	USA	North America	1982	PRJNA309131	SAMN04420782	GCA_001625005.1
2650	DOBICBV2	LAWD01	Streptococcus cristatus	USA	North America	1991	PRJNA280663	SAMN03480632	GCA_001588855.1
2651	JPIIBBV4	LAWH01	Streptococcus cristatus	USA	North America	1991	PRJNA280672	SAMN03480680	GCA_001588905.1
2652	LRIIBV4	LBCU01	Streptococcus cristatus	USA	North America	1991	PRJNA280675	SAMN03481561	GCA_001589115.1
2653	DD05	LQOG01	Streptococcus oralis	Germany	Europe	2006	PRJNA304333	SAMN04324324	GCA_001578705.1
2654	DD15	LQNX01	Streptococcus oralis	Ivory Coast	Africa	2009	PRJNA304333	SAMN04325027	GCA_001578935.1
2655	DD25	LQZC01	Streptococcus oralis	Germany	Europe	2010	PRJNA304333	SAMN04325052	GCA_001579525.1
2656	DD30	LQRP01	Streptococcus oralis	South Africa	Africa	1989	PRJNA304333	SAMN04325061	GCA_001579095.1
2657	JPIIBV3	LAYF01	Streptococcus oralis	USA	North America	1991	PRJNA280673	SAMN03480681	GCA_001588645.1
2658	POW10	LAWO01	Streptococcus parasanguinis	Australia	Oceania		PRJNA280685	SAMN03480701	GCA_001588725.1
2659	GED7275A	LSRA01	Streptococcus pasteurianus	Unknown			PRJNA272097	SAMN03956210; SRS1022570	GCA_001563585.1
2660	ERS019180	CGVP01	Streptococcus pseudopneumoniae	Thailand	Asia	2007	PRJEB2357	ERS019180; SAMEA974647	GCA_001336595.1
2661	ERS019248	CKBD01	Streptococcus pseudopneumoniae	Thailand	Asia	2008	PRJEB2357	ERS019248; SAMEA974661	GCA_001147205.1
2662	SMRU2944	CMGD01	Streptococcus pseudopneumoniae	Thailand	Asia	2010	PRJEB2480	ERS022454; SAMEA1029214	GCA_001115245.1
2663	SMRU688	CRAA01	Streptococcus pseudopneumoniae	Thailand	Asia	2008	PRJEB2393	ERS020198; SAMEA1025107	GCA_001206055.1
2664	SMRU689	CQZX01	Streptococcus pseudopneumoniae	Thailand	Asia	2008	PRJEB2393	ERS020199; SAMEA1025086	GCA_001193755.1
2665	SMRU737	CFGT01	Streptococcus pseudopneumoniae	Thailand	Asia	2008	PRJEB2393	ERS020247; SAMEA1025033	GCA_001339755.1
2666	ABC020047506	JJJL01	Streptococcus pyogenes	USA	North America	2009	PRJNA232976	SAMN02567325; SRS557716	GCA_000631925.1
2667	SST2233-1	LRHA01	Streptococcus pyogenes	Australia	Oceania	2011	PRJNA292736	SAMN03988145; SRS1196279	GCA_001638725.1
2668	20-12 S2	LXMC01	Streptococcus salivarius	Brazil	South America	2013	PRJNA320256	SAMN04931542	GCA_001659645.1
2669	2202 S3	LXZU01	Streptococcus salivarius	Brazil	South America	2013	PRJNA320256	SAMN04931570	GCA_001657895.1
2670	FSS4	LAWE01	Streptococcus sanguinis	UK	Europe	1991	PRJNA280669	SAMN03480635	GCA_001588875.1
2671	FSS9	LAWG01	Streptococcus sanguinis	UK	Europe	1991	PRJNA280671	SAMN03480643	GCA_001588895.1
2672	MB451	LAWK01	Streptococcus sanguinis	UK	Europe	1996	PRJNA280678	SAMN03480686	GCA_001588715.1
2673	PJM8	LAYH01	Streptococcus sanguinis	UK	Europe	1986	PRJNA280681	SAMN03480699	GCA_001589015.1
2674	HKU4	JPEN01	Streptococcus sinensis	Unknown		2000	PRJNA251999	SAMN02848449	GCA_000767835.1
2675	GD-0015	CZFC01	Streptococcus suis	The Netherlands	Europe	2000	PRJEB11219	ERS902367; SAMEA3595218	GCA_900007915.1
2676	GD-0018	CZFE01	Streptococcus suis	The Netherlands	Europe	2000	PRJEB11219	ERS902368; SAMEA3595219	GCA_900012315.1
2677	GD-0027	CZFI01	Streptococcus suis	The Netherlands	Europe	2002	PRJEB11219	ERS902372; SAMEA3595223	GCA_900007935.1
2678	GD-0057	CZFW01	Streptococcus suis	The Netherlands	Europe	2004	PRJEB11219	ERS902384; SAMEA3595235	GCA_900009175.1
2679	GD-0063	CZFT01	Streptococcus suis	The Netherlands	Europe	2004	PRJEB11219	ERS902386; SAMEA3595237	GCA_900011455.1
2680	LSS10	FIFM01	Streptococcus suis	UK	Europe	2014	PRJEB2351	ERS132372; SAMEA1316539	GCA_900057495.1
2681	LSS12	FIFP01	Streptococcus suis	UK	Europe	2014	PRJEB2351	ERS132374; SAMEA1316512	GCA_900059415.1
2682	LSS2	FIFZ01	Streptococcus suis	UK	Europe	2014	PRJEB2351	ERS132364; SAMEA1316633	GCA_900062245.1
2683	LSS23	FIFW01	Streptococcus suis	UK	Europe	2014	PRJEB2351	ERS132385; SAMEA1316655	GCA_900056165.1
2684	LSS27	FIGB01	Streptococcus suis	UK	Europe	2014	PRJEB2351	ERS132389; SAMEA1316602	GCA_900062265.1
2685	LSS30	FIGH01	Streptococcus suis	UK	Europe	2014	PRJEB2351	ERS132392; SAMEA1316545	GCA_900063555.1
2686	LSS31	FIGG01	Streptococcus suis	UK	Europe	2014	PRJEB2351	ERS132393; SAMEA1316553	GCA_900063565.1
2687	LSS33	FIGL01	Streptococcus suis	UK	Europe	2014	PRJEB2351	ERS132395; SAMEA1316704	GCA_900051565.1
2688	LSS36	FIGK01	Streptococcus suis	UK	Europe	2014	PRJEB2351	ERS132398; SAMEA1316672	GCA_900049625.1
2689	LSS37	FIGN01	Streptococcus suis	UK	Europe	2014	PRJEB2351	ERS132399; SAMEA1316663	GCA_900063595.1
2690	LSS39	FIGQ01	Streptococcus suis	UK	Europe	2014	PRJEB2351	ERS132401; SAMEA1316519	GCA_900057675.1
2691	LSS40	FIGR01	Streptococcus suis	UK	Europe	2014	PRJEB2351	ERS132402; SAMEA1316514	GCA_900064015.1
2692	LSS41	FIGT01	Streptococcus suis	UK	Europe	2014	PRJEB2351	ERS132403; SAMEA1316552	GCA_900065745.1
2693	LSS44	FIGZ01	Streptococcus suis	UK	Europe	2014	PRJEB2351	ERS132406; SAMEA1316701	GCA_900053595.1
2694	LSS47	FIGP01	Streptococcus suis	UK	Europe	2014	PRJEB2351	ERS132409; SAMEA1316686	GCA_900055485.1
2695	LSS48	FIGO01	Streptococcus suis	UK	Europe	2014	PRJEB2351	ERS132410; SAMEA1316627	GCA_900055495.1
2696	LSS49	FIGV01	Streptococcus suis	UK	Europe	2014	PRJEB2351	ERS132411; SAMEA1316615	GCA_900055105.1
2697	LSS54	FIHD01	Streptococcus suis	UK	Europe	2014	PRJEB2351	ERS132416; SAMEA1316575	GCA_900053125.1
2698	LSS55	FIHB01	Streptococcus suis	UK	Europe	2014	PRJEB2351	ERS132417; SAMEA1316560	GCA_900053135.1
2699	LSS57	FIHI01	Streptococcus suis	UK	Europe	2014	PRJEB2351	ERS132419; SAMEA1316543	GCA_900058475.1
2700	LSS59	FIHG01	Streptococcus suis	UK	Europe	2014	PRJEB2351	ERS132421; SAMEA1316620	GCA_900058255.1
2701	LSS60	FIHH01	Streptococcus suis	UK	Europe	2014	PRJEB2351	ERS132422; SAMEA1316662	GCA_900048835.1
2702	LSS65	FIHN01	Streptococcus suis	UK	Europe	2014	PRJEB2351	ERS132427; SAMEA1316710	GCA_900050815.1
2703	LSS66	FIHP01	Streptococcus suis	UK	Europe	2014	PRJEB2351	ERS132428; SAMEA1316694	GCA_900056485.1
2704	LSS69	FIHS01	Streptococcus suis	UK	Europe	2014	PRJEB2351	ERS132431; SAMEA1316534	GCA_900060645.1
2705	LSS74	FIHX01	Streptococcus suis	UK	Europe	2014	PRJEB2351	ERS132436; SAMEA1316588	GCA_900064995.1
2706	LSS75	FIHY01	Streptococcus suis	UK	Europe	2014	PRJEB2351	ERS132437; SAMEA1316652	GCA_900049955.1
2707	LSS78	FIIB01	Streptococcus suis	UK	Europe	2014	PRJEB2351	ERS132440; SAMEA1316562	GCA_900056505.1
2708	LSS8	FIID01	Streptococcus suis	UK	Europe	2014	PRJEB2351	ERS132370; SAMEA1316556	GCA_900052525.1
2709	LSS80	FIIE01	Streptococcus suis	UK	Europe	2014	PRJEB2351	ERS132442; SAMEA1316532	GCA_900057045.1
2710	LSS81	FIIG01	Streptococcus suis	UK	Europe	2014	PRJEB2351	ERS132443; SAMEA1316513	GCA_900058005.1
2711	LSS82	FIIF01	Streptococcus suis	UK	Europe	2014	PRJEB2351	ERS132444; SAMEA1316709	GCA_900056525.1
2712	LSS88	FIIM01	Streptococcus suis	UK	Europe	2014	PRJEB2351	ERS132450; SAMEA1316616	GCA_900058715.1
2713	LSS9	FIIP01	Streptococcus suis	UK	Europe	2014	PRJEB2351	ERS132371; SAMEA1316547	GCA_900058485.1
2714	LSS90	FIIN01	Streptococcus suis	UK	Europe	2014	PRJEB2351	ERS132452; SAMEA1316583	GCA_900062275.1
2715	LSS92	FIIQ01	Streptococcus suis	UK	Europe	2014	PRJEB2351	ERS132454; SAMEA1316609	GCA_900064165.1
2716	LSS96	FIIS01	Streptococcus suis	UK	Europe	2014	PRJEB2351	ERS132458; SAMEA1316526	GCA_900058725.1
2717	LSS99	FIIX01	Streptococcus suis	UK	Europe	2014	PRJEB2351	ERS132461; SAMEA1316679	GCA_900062835.1
2718	SS1013	FIJK01	Streptococcus suis	UK	Europe	2014	PRJEB2351	ERS132539; SAMEA1316531	GCA_900054825.1
2719	SS1022	FIJP01	Streptococcus suis	UK	Europe	2014	PRJEB2351	ERS132543; SAMEA1316674	GCA_900057055.1
2720	SS1028	FIJX01	Streptococcus suis	UK	Europe	2014	PRJEB2351	ERS132544; SAMEA1316687	GCA_900050395.1
2721	SS1062	FIKT01	Streptococcus suis	UK	Europe	2014	PRJEB2351	ERS132551; SAMEA1316554	GCA_900050835.1
2722	SS1067	FILB01	Streptococcus suis	UK	Europe	2014	PRJEB2351	ERS132516; SAMEA1316647	GCA_900052235.1
2723	SS975	FILL01	Streptococcus suis	UK	Europe	2014	PRJEB2351	ERS132521; SAMEA1316529	GCA_900061355.1
2724	SS981	FILO01	Streptococcus suis	UK	Europe	2014	PRJEB2351	ERS132522; SAMEA1316518	GCA_900052535.1
2725	SS985	FILR01	Streptococcus suis	UK	Europe	2014	PRJEB2351	ERS132525; SAMEA1316550	GCA_900061375.1
2726	SS993	FILX01	Streptococcus suis	UK	Europe	2014	PRJEB2351	ERS132531; SAMEA1316646	GCA_900055865.1
2727	1F8CT	AZTK01	Streptococcus thermophilus	Italy	Europe	2012	PRJNA231319	SAMN02442659	GCA_000836595.1
2728	TH1477	AZTJ01	Streptococcus thermophilus	Italy	Europe	2012	PRJNA231320	SAMN02442661	GCA_000572095.1
2729	TH982	AZTL01	Streptococcus thermophilus	Italy	Europe	2003	PRJNA231305	SAMN02442657	GCA_000572065.1
2730	TH985	AZTM01	Streptococcus thermophilus	Italy	Europe	2003	PRJNA231300	SAMN02442656	GCA_000836675.1
2731	DGIIBVI	LAWC01	Streptococcus oralis	USA	North America	1991	PRJNA280661	SAMN03480631	GCA_001588825.1
2732	JPIBVI	LAWI01	Streptococcus oralis	USA	North America	1991	PRJNA280674	SAMN03480682	GCA_001588695.1
2733	22-06 S6	LXZX01	Streptococcus vestibularis	Brazil	South America	2013	PRJNA320256	SAMN04931594	GCA_001657915.1
2734	BG-PW-065	MAWQ01	Streptococcus agalactiae	Bulgaria	Europe	2010	PRJNA311314	SAMN04481615	GCA_001694425.1
2735	DK-PW-161	MAWY01	Streptococcus agalactiae	Denmark	Europe	2009	PRJNA311314	SAMN04481623	GCA_001694525.1
2736	SA80	FJQH01	Streptococcus agalactiae	Portugal	Europe	2012	PRJEB12926	ERS1075254; SAMEA3888120	GCA_900073625.1
2737	BVI	FMKB01	Streptococcus anginosus	Unknown		2015	PRJEB15456	ERS1361220; SAMEA4462041	GCA_900096985.1
2738	AKSDE4288	MCRR01	Streptococcus dysgalactiae	USA	North America		PRJNA19975	SAMN05449652; SRS1590010	GCA_001704525.1
2739	ASDSE_96	MCRN01	Streptococcus dysgalactiae	India	Asia	1996	PRJNA327242	SAMN05327345; SRS1540768	GCA_001704435.1
2740	ASDSE_99	MCRO01	Streptococcus dysgalactiae	USA	North America	1999	PRJNA327242	SAMN05327346; SRS1540770	GCA_001704445.1
2741	UT_4255RC	MCRQ01	Streptococcus dysgalactiae	USA	North America		PRJNA327242	SAMN05327344; SRS1540767	GCA_001704515.1
2742	UT_4966_RC	MCRP01	Streptococcus dysgalactiae	India	Asia	1996	PRJNA327242	SAMN05327343; SRS1540766	GCA_001704455.1
2743	C277	FNKC01	Streptococcus equinus	Unknown			PRJEB15920	SAMN04488495; SRS1671150	GCA_900099885.1
2744	GA-1	FMTH01	Streptococcus equinus	Unknown			PRJEB15969	SAMN02910449; SRS1667169	GCA_900100035.1
2745	H24	FNZS01	Streptococcus equinus	Unknown			PRJEB16855	SAMN05216373; SRS1685799	GCA_900109415.1
2746	JB1	FOTG01	Streptococcus equinus	Unknown			PRJEB17456	SAMN02910290; SRS1644785	GCA_900114525.1
2747	MPR1	FOFQ01	Streptococcus equinus	Unknown			PRJEB16965	SAMN05216477; SRS1685806	GCA_900110935.1
2748	MPR2	FNEP01	Streptococcus equinus	Unknown			PRJEB15984	SAMN05216384; SRS1685815	GCA_900100215.1
2749	MPR4	FOOP01	Streptococcus equinus	Unknown			PRJEB17296	SAMN05216385; SRS1685805	GCA_900113235.1
2750	pGA-7	FNJX01	Streptococcus equinus	Unknown			PRJEB15698	SAMN04487837; SRS1668397	GCA_900102715.1
2751	pR-5	FNZW01	Streptococcus equinus	Unknown			PRJEB16828	SAMN04487838; SRS1668398	GCA_900109395.1
2752	Sb04	FNJK01	Streptococcus equinus	Unknown			PRJEB16286	SAMN05216347; SRS1685800	GCA_900104225.1
2753	Sb05	FNKE01	Streptococcus equinus	Unknown			PRJEB15732	SAMN05216392; SRS1685801	GCA_900101445.1
2754	Sb09	FNGX01	Streptococcus equinus	Unknown			PRJEB16179	SAMN05216400; SRS1685813	GCA_900103355.1
2755	Sb10	FNJY01	Streptococcus equinus	Unknown			PRJEB15762	SAMN05216407; SRS1685802	GCA_900101715.1
2756	Sb13	FOLK01	Streptococcus equinus	Unknown			PRJEB17202	SAMN05216408; SRS1685803	GCA_900112385.1
2757	Sb17	FNMW01	Streptococcus equinus	Unknown			PRJEB16585	SAMN05216415; SRS1685807	GCA_900106895.1
2758	Sb18	FOEX01	Streptococcus equinus	Unknown			PRJEB16983	SAMN05216346; SRS1685808	GCA_900110845.1
2759	Sb20	FOZA01	Streptococcus equinus	Unknown			PRJEB17239	SAMN05216416; SRS1685812	GCA_900115995.1
2760	SI	FOYC01	Streptococcus equinus	Unknown			PRJEB17497	SAMN05216422; SRS1685810	GCA_900115895.1
2761	Ye01	FNYU01	Streptococcus equinus	Unknown			PRJEB16788	SAMN05216423; SRS1685809	GCA_900109105.1
2762	ATCC 700065	FOLZ01	Streptococcus gallolyticus	Unknown			PRJEB17210	SAMN02983012; SRS1667693	GCA_900112565.1
2763	NTS31301958	MAMV01	Streptococcus gallolyticus	France	Europe	2013	PRJNA327032	SAMN05300497	GCA_001703415.1
2764	VTM1R27	FNUH01	Streptococcus gallolyticus	Unknown			PRJEB16607	SAMN02910295; SRS1667183	GCA_900107905.1
2765	VTM2R47	FOGM01	Streptococcus gallolyticus	Unknown			PRJEB17024	SAMN04487840; SRS1668399	GCA_900111215.1
2766	VTM3R24	FNGN01	Streptococcus gallolyticus	Unknown			PRJEB16159	SAMN04487841; SRS1668402	GCA_900103105.1
2767	AD01	LGAC01	Streptococcus mutans	Italy	Europe	2013	PRJNA288626	SAMN03835255	GCA_001703615.1
2768	AL101002	LJPL01	Streptococcus pasteurianus	China	Asia	2010	PRJNA295460	SAMN04074746	GCA_001746975.1
2769	Marseille-P2915	FMIX01	Streptococcus timonensis	Unknown			PRJEB15309	ERS1326810; SAMEA4415361	GCA_900095845.1
2770	UC8547del3	MCHV01	Streptococcus thermophilus	Italy	Europe	2010	PRJNA335822	SAMN05463221	GCA_001867185.1
2771	COH1	NZ_HG939456.1	Streptococcus agalactiae	Unknown			PRJEB5232	ERS610935; SAMEA3139000	GCA_000689235.1
2772	CU_GBS_08	NZ_CP010874.1	Streptococcus agalactiae	Unknown		2008	PRJNA274685	SAMN03331945	GCA_001592385.1
2773	GBS ST-1	NZ_CP013202.1	Streptococcus agalactiae	USA	North America	2015	PRJNA296923	SAMN04111187; SRS1089552	GCA_001448985.1
2774	NGBS061	NZ_CP007631.1	Streptococcus agalactiae	Canada	North America	2010	PRJNA246096	SAMN02741687	GCA_000730215.2
2775	NGBS357	NZ_CP012503.1	Streptococcus agalactiae	Unknown		2011	PRJNA293858	SAMN04007152	GCA_001712835.1
2776	SA111	NZ_LT545678.1	Streptococcus agalactiae	Portugal	Europe	2013	PRJEB12926	ERS1075285; SAMEA3888151	GCA_900078265.1
2777	SS1	NZ_CP010867.1	Streptococcus agalactiae	USA	North America	1992	PRJNA274384	SAMN03329971; SRS837702	GCA_001026925.1
2778	J4211	NZ_CP012805.1	Streptococcus anginosus	USA	North America	2011	PRJNA282763	SAMN03577772	GCA_001412635.1
2779	MAS624	NZ_AP013072.1	Streptococcus anginosus	Unknown			PRJDB81	SAMD00061060	GCA_000478925.1
2780	SA1	NZ_CP007573.1	Streptococcus anginosus	Unknown			PRJNA243855	SAMN05771128	GCA_000831165.1
2781	KCOM 1506	NZ_CP012648.1	Streptococcus gordonii	Unknown		2005	PRJNA270133	SAMN03263085	GCA_001281105.1
2782	YSFST01-82	NZ_CP010783.1	Streptococcus iniae	South Korea	Asia	2012	PRJNA271544	SAMN03286870	GCA_000831485.1
2783	KCOM 1350	NZ_CP012646.1	Streptococcus mitis	Unknown		2005	PRJNA270122	SAMN03263069	GCA_001281025.1
2784	SVGS_061	NZ_CP014326.1	Streptococcus mitis	USA	North America	2011	PRJNA311086	SAMN04461788	GCA_001560895.1
2785	NG8	NZ_CP013237.1	Streptococcus mutans	Papua New Guinea	Oceania	1978	PRJNA298029	SAMN04155244; SRS1171655	GCA_001558215.1
2786	UA159-FR	NZ_CP007016.1	Streptococcus mutans	Unknown			PRJNA231968	SAMN03278343	GCA_000817065.1
2787	7F7	NZ_CP007240.1	Streptococcus pyogenes	France	Europe	2011	PRJNA238516	SAMN02644974	GCA_000767505.1
2788	ATCC 19615	NZ_CP008926.1	Streptococcus pyogenes	Unknown			PRJNA244349	SAMN02905033; SRS1339065	GCA_000743015.1
2789	H293	NZ_HG316453.1	Streptococcus pyogenes	Unknown			PRJEB1935	ERS1052413; SAMEA3865279	GCA_001039695.2
2790	M23ND	NZ_CP008695.1	Streptococcus pyogenes	Japan	Asia	2012	PRJNA248257	SAMN02800743	GCA_000756485.1
2791	M28PF1	NZ_CP011535.2	Streptococcus pyogenes	France	Europe	2009	PRJNA284654	SAMN03733610	GCA_001020185.2
2792	MGAS1882	NC_017053.1	Streptococcus pyogenes	USA	North America		PRJNA66081	SAMN02603945	GCA_000250925.1
2793	NGAS322	NZ_CP010449.1	Streptococcus pyogenes	Unknown			PRJNA243328	SAMN03274509	GCA_001267805.1
2794	NGAS638	NZ_CP010450.1	Streptococcus pyogenes	Unknown			PRJNA243328	SAMN03274510	GCA_001267845.1
2795	HSISS4	NZ_CP013216.1	Streptococcus salivarius	The Netherlands	Europe		PRJNA196127	SAMN02471219; SRS1146061	GCA_000448685.2
2796	JF	NZ_CP014144.1	Streptococcus salivarius	China	Asia	2015	PRJNA308383	SAMN04395122	GCA_001543085.1
2797	NCTC 8618	NZ_CP009913.1	Streptococcus salivarius	UK	Europe	1986	PRJNA266841	SAMN03174835	GCA_000785515.1
2798	6407	NZ_CP008921.1	Streptococcus suis	Denmark	Europe		PRJNA254762	SAMN02905150	GCA_000732355.1
2799	DN13	NZ_CP015557.1	Streptococcus suis	China	Asia	2013	PRJNA319315	SAMN04884928	GCA_001640765.1
2800	ASCC 1275	NZ_CP006819.1	Streptococcus thermophilus	Australia	Oceania		PRJNA222865	SAMN02770279	GCA_000698885.1
2801	CS8	NZ_CP016439.1	Streptococcus thermophilus	China	Asia	2015	PRJNA326481	SAMN05281844	GCA_001685375.1
2802	KLDS 3.1003	NZ_CP016877.1	Streptococcus thermophilus	China	Asia		PRJNA335873	SAMN05465222	GCA_001705585.1
2803	KLDS SM	NZ_CP016026.1	Streptococcus thermophilus	China	Asia		PRJNA325330	SAMN05226830	GCA_001663795.1
2804	S9	NZ_CP013939.1	Streptococcus thermophilus	China	Asia	2013	PRJNA307645	SAMN04384202	GCA_001514435.1
2805	SMQ-301	NZ_CP011217.1	Streptococcus thermophilus	Unknown		1996	PRJNA251645	SAMN02850632	GCA_000971665.1
2806	321A	LBMT01	Streptococcus mitis	China	Asia	2013	PRJNA268403	SAMN03219950	GCA_002005545.1
2807	CCUG 61082	MUXS01	Streptococcus mitis	Sweden	Europe	2011	PRJNA302716	SAMN06302341	GCA_002014875.1
2808	CCUG 63687	MUYO01	Streptococcus mitis	Sweden	Europe	2012	PRJNA302716	SAMN06286559	GCA_002014795.1
2809	SC15-3744	MBDM01	Streptococcus oralis	Canada	North America	2016	PRJNA328451	SAMN05371533; SRS1553352	GCA_001885595.1
2810	CCUG 62647	MUXQ01	Streptococcus pseudopneumoniae	Denmark	Europe	2000	PRJNA302716	SAMN06299414	GCA_002014925.1
2811	CCUG 63747	MUXR01	Streptococcus pseudopneumoniae	Sweden	Europe	2013	PRJNA302716	SAMN06302302	GCA_002014955.1
2812	37-08 S12	LXII01	Streptococcus salivarius	Brazil	South America	2013	PRJNA320256	SAMN04933466	GCA_001906965.1
2813	37-09 S13	LXIJ01	Streptococcus salivarius	Brazil	South America	2013	PRJNA320256	SAMN04933504	GCA_001906995.1
2814	40-02 S18	LXIM01	Streptococcus salivarius	Brazil	South America	2013	PRJNA320256	SAMN04934527	GCA_001907055.1
2815	ST 613	NDGA01	Streptococcus agalactiae	Kenya	Africa	2002	PRJNA382326	SAMN06707240; SRS2163339	GCA_002135445.1
2816	LYJ2015101	NHZY01	Streptococcus agalactiae	China	Asia	2015	PRJNA384845	SAMN06849088	GCA_002259785.1
2817	14-104	NKQC01	Streptococcus agalactiae	Costa Rica	North America	2009	PRJNA392218	SAMN07285931	GCA_002266905.1
2818	C161L1	FWEH01	Streptococcus dysgalactiae	Unknown			PRJEB19910	ERS1600142; SAMEA103910974	GCA_900169605.1
2819	AR3	FZRA01	Streptococcus equinus	Unknown			PRJEB21850	SAMN05216470; SRS1685804	GCA_900199575.1
2820	679	FLZS01	Streptococcus macedonicus	Unknown			PRJEB14906	ERS1266157; SAMEA4354708	GCA_900094105.1
2821	RH_8961_10	NCVC01	Streptococcus mitis	Denmark	Europe	2010	PRJNA304678	SAMN06705606	GCA_002096735.1
2822	RH_777_07	NCVD01	Streptococcus mitis	Denmark	Europe	2007	PRJNA304678	SAMN06705605	GCA_002096765.1
2823	RH_50738_11	NCVE01	Streptococcus mitis	Denmark	Europe	2011	PRJNA304678	SAMN06705604	GCA_002096775.1
2824	RH_50275_09	NCVF01	Streptococcus mitis	Denmark	Europe	2009	PRJNA304678	SAMN06705603	GCA_002096755.1
2825	RH_43861_09	NCVG01	Streptococcus mitis	Denmark	Europe	2009	PRJNA304678	SAMN06705602	GCA_002096835.1
2826	RH_17439_08	NCVH01	Streptococcus mitis	Denmark	Europe	2008	PRJNA304678	SAMN06705601	GCA_002096855.1
2827	RH_17024_08	NCVI01	Streptococcus mitis	Denmark	Europe	2008	PRJNA304678	SAMN06705600	GCA_002096895.1
2828	RH_12363_08	NCVJ01	Streptococcus mitis	Denmark	Europe	2008	PRJNA304678	SAMN06705599	GCA_002096815.1
2829	OD_317805_11	NCVK01	Streptococcus mitis	Denmark	Europe	2011	PRJNA304678	SAMN06705598	GCA_002096845.1
2830	OD_310347_11	NCVL01	Streptococcus mitis	Denmark	Europe	2011	PRJNA304678	SAMN06705597	GCA_002096915.1
2831	B_5756_13	NCVM01	Streptococcus mitis	Denmark	Europe	2013	PRJNA304678	SAMN06705596	GCA_002096935.1
2832	B_009152_10	NCVN01	Streptococcus mitis	Denmark	Europe	2010	PRJNA304678	SAMN06705595	GCA_002096925.1
2833	PKUSS-2	NBFB01	Streptococcus mutans	China	Asia		PRJNA377637	SAMN06464156; SRS2013517	GCA_002212855.1
2834	PKUSS-3	NBFC01	Streptococcus mutans	China	Asia		PRJNA377637	SAMN06464157; SRS2013518	GCA_002213005.1
2835	PKUSS-8	NBFH01	Streptococcus mutans	Sweden	Europe	1966	PRJNA377637	SAMN06464162; SRS2019703	GCA_002212925.1
2836	PKUSS-9	NBFI01	Streptococcus mutans	USA	North America		PRJNA377637	SAMN06464163; SRS2019704	GCA_002212935.1
2837	AZ_8	LNVF01	Streptococcus oralis	Switzerland	Europe	2009	PRJNA302885	SAMN04283921	GCA_002093545.1
2838	AZ_14	LNVG01	Streptococcus oralis	Switzerland	Europe	2012	PRJNA302886	SAMN04283922	GCA_002093515.1
2839	859	LNVH01	Streptococcus oralis	Unknown		1983	PRJNA302888	SAMN04283924	GCA_002093575.1
2840	RH_49702_11	NCUA01	Streptococcus oralis	Denmark	Europe	2011	PRJNA304678	SAMN06705634	GCA_002096255.1
2841	RH_48720_11	NCUB01	Streptococcus oralis	Denmark	Europe	2011	PRJNA304678	SAMN06705633	GCA_002096295.1
2842	OD_348934_12	NCUC01	Streptococcus oralis	Denmark	Europe	2012	PRJNA304678	SAMN06705632	GCA_002096215.1
2843	OD_339823_10	NCUD01	Streptococcus oralis	Denmark	Europe	2010	PRJNA304678	SAMN06705631	GCA_002096285.1
2844	B_003802_10	NCUE01	Streptococcus oralis	Denmark	Europe	2010	PRJNA304678	SAMN06705630	GCA_002096365.1
2845	OD_326128_08	NCUF01	Streptococcus oralis	Denmark	Europe	2008	PRJNA304678	SAMN06705629	GCA_002096355.1
2846	OD_314165_09	NCUG01	Streptococcus oralis	Denmark	Europe	2009	PRJNA304678	SAMN06705628	GCA_002096275.1
2847	Y_11577_11	NCUI01	Streptococcus oralis	Denmark	Europe	2011	PRJNA304678	SAMN06705626	GCA_002096435.1
2848	RH_8610_08	NCUJ01	Streptococcus oralis	Denmark	Europe	2008	PRJNA304678	SAMN06705625	GCA_002096375.1
2849	RH_57980_07	NCUK01	Streptococcus oralis	Denmark	Europe	2007	PRJNA304678	SAMN06705624	GCA_002096445.1
2850	RH_50443_09	NCUL01	Streptococcus oralis	Denmark	Europe	2009	PRJNA304678	SAMN06705623	GCA_002096455.1
2851	RH_34706_11	NCUM01	Streptococcus oralis	Denmark	Europe	2011	PRJNA304678	SAMN06705622	GCA_002096525.1
2852	RH_1735_08	NCUN01	Streptococcus oralis	Denmark	Europe	2008	PRJNA304678	SAMN06705621	GCA_002096535.1
2853	OD_336064_07	NCUO01	Streptococcus oralis	Denmark	Europe	2007	PRJNA304678	SAMN06705620	GCA_002096495.1
2854	OD_332610_07	NCUP01	Streptococcus oralis	Denmark	Europe	2007	PRJNA304678	SAMN06705619	GCA_002096515.1
2855	OD_321121_09	NCUQ01	Streptococcus oralis	Denmark	Europe	2009	PRJNA304678	SAMN06705618	GCA_002096575.1
2856	OD_311844-09	NCUR01	Streptococcus oralis	Denmark	Europe	2009	PRJNA304678	SAMN06705617	GCA_002096595.1
2857	OD_338919_11	NCUV01	Streptococcus oralis	Denmark	Europe	2011	PRJNA304678	SAMN06705613	GCA_002096175.1
2858	Y_5914_11	NCUW01	Streptococcus oralis	Denmark	Europe	2011	PRJNA304678	SAMN06705612	GCA_002096335.1
2859	RH_9883_08	NCUX01	Streptococcus oralis	Denmark	Europe	2008	PRJNA304678	SAMN06705611	GCA_002096615.1
2860	RH_70047_11	NCUY01	Streptococcus oralis	Denmark	Europe	2011	PRJNA304678	SAMN06705610	GCA_002096655.1
2861	RH_55407_11	NCUZ01	Streptococcus oralis	Denmark	Europe	2011	PRJNA304678	SAMN06705609	GCA_002096675.1
2862	RH_13585_10	NCVA01	Streptococcus oralis	Denmark	Europe	2010	PRJNA304678	SAMN06705608	GCA_002096685.1
2863	Y_052157_08	NCVB01	Streptococcus oralis	Denmark	Europe	2008	PRJNA304678	SAMN06705607	GCA_002096695.1
2864	CCUG 49455	MWSM01; NCTC13806	Streptococcus pseudopneumoniae	Canada	North America	2002	PRJNA302716	SAMN06459226	GCA_002087075.1
2865	34-09 S8	LXOR01	Streptococcus salivarius	Brazil	South America	2013	PRJNA320256	SAMN04942601	GCA_002093995.1
2866	39-01 S14	LXOS01	Streptococcus salivarius	Brazil	South America	2013	PRJNA320256	SAMN04942658	GCA_002094035.1
2867	85-06 S24	LXOU01	Streptococcus salivarius	Brazil	South America	2013	PRJNA320256	SAMN04942660	GCA_002094005.1
2868	KCOM 1157	NPOU01	Streptococcus sobrinus	South Korea	Asia	2005	PRJNA270153	SAMN03263586	GCA_002266475.1
2869	MIT 14-1770-C1	NXMB01	Streptococcus salivarius	USA	North America	2014	PRJNA412393	SAMN07710846	GCA_002417605.1
2870	ERR1910576		Streptococcus agalactiae	Unknown			PRJEB8986	ERS1645299; SAMEA103956131		ERR1910576
2871	ERR840803		Streptococcus agalactiae	Unknown			PRJEB8986	ERS692870; SAMEA3317781		ERR840803
2872	ERR840816		Streptococcus agalactiae	Unknown			PRJEB8986	ERS692883; SAMEA3317794		ERR840816
2873	YS111	ASBT01	Streptococcus suis	Unknown			PRJNA197472	SAMN07176413	GCA_002760125.1
2874	TA4	BEWZ01	Streptococcus canis	Japan	Asia	2016	PRJDB5283	DRS115429; SAMD00077989	GCA_002770555.1
2875	19AS	PEBN01	Streptococcus macedonicus	Italy	Europe	2006	PRJNA415543	SAMN07828353	GCA_002735825.1
2876	211MA	PEBL01	Streptococcus macedonicus	Italy	Europe	2006	PRJNA415543	SAMN07828355	GCA_002735805.1
2877	27MV	PEBM01	Streptococcus macedonicus	Italy	Europe	2006	PRJNA415543	SAMN07828354	GCA_002735835.1
2878	YS106	ASBP01	Streptococcus suis	Unknown			PRJNA197468	SAMN07176417	GCA_002759735.1
2879	YS107	ASBQ01	Streptococcus suis	Unknown			PRJNA197469	SAMN07176416	GCA_002760055.1
2880	YS117	ASCG01	Streptococcus suis	Unknown			PRJNA197473	SAMN07176412	GCA_002760135.1
2881	YS122	ASBU01	Streptococcus suis	Unknown			PRJNA197474	SAMN07176411	GCA_002759675.1
2882	YS161	ASCA01	Streptococcus suis	Unknown			PRJNA197480	SAMN07176405	GCA_002760245.1
2883	YS93	ASBN01	Streptococcus suis	Unknown			PRJNA197465	SAMN07176419	GCA_002759695.1
2884	YS95	ASCF01	Streptococcus suis	Unknown			PRJNA197466	SAMN07176400	GCA_002760305.1
2885	SA20	CP003919.2	Streptococcus agalactiae	Brazil	South America		PRJNA174852	SAMN02603506; SRS1299604	GCA_000302475.3
2886	GBS-M002	CP013908.1; NZ_CP013908.1	Streptococcus agalactiae	China	Asia	2014	PRJNA307137	SAMN04376007; SRS1227561	GCA_001932715.1
2887	Sag37	CP019978.1; NZ_CP019978.1	Streptococcus agalactiae	China	Asia	2014	PRJNA374480	SAMN06329441	GCA_002025025.1
2888	SG-M25	CP021867.1; NZ_CP021867.1	Streptococcus agalactiae	Singapore	Asia	2012	PRJNA293392	SAMN05384059	GCA_002197305.1
2889	SG-M6	CP021869.1; NZ_CP021869.1	Streptococcus agalactiae	Singapore	Asia	2011	PRJNA293392	SAMN05384057	GCA_002197365.1
2890	J4206	CP012719.1	Streptococcus anginosus	USA	North America	2010	PRJNA270893	SAMN03271571	GCA_001697145.1
2891	DSM 16831	CP018822.1; NZ_CP018822.1	Streptococcus gallolyticus	Australia	Oceania	1992	PRJNA357355	SAMN06140979	GCA_002000985.1
2892	FDAARGOS_371	CP023511.1; NZ_CP023511.1	Streptococcus gordonii	USA	North America	2014	PRJNA231221	SAMN07312415; SRS2384545	GCA_002386285.1
2893	QMA0248	CP022392.1; NZ_CP022392.1	Streptococcus iniae	Australia	Oceania	2009	PRJNA385746	SAMN06909305; SRS2293471	GCA_002220115.1
2894	TYG1620	AP014880.1; NZ_AP014880.1	Streptococcus intermedius	Unknown		2011	PRJDB3973	SAMD00031898	GCA_002356055.1
2895	KCOM 1054 (= ChDC YM3)	CP021318.1; NZ_CP021318.1	Streptococcus mutans	South Korea	Asia	2005	PRJNA270154	SAMN03263582	GCA_002155285.1
2896	S.MIT/ORALIS-351	CP019562.1; NZ_CP019562.1	Streptococcus oralis	Spain	Europe	2001	PRJNA358614	SAMN06179980; SRS1915115	GCA_001983955.1
2897	osk_001	AP018338.1; NZ_AP018338.1	Streptococcus oralis	Japan	Asia	2016	PRJDB5718	SAMD00078884	GCA_002356415.1
2898	STAB14018	CP014542.1; NZ_CP014542.1	Streptococcus pyogenes	France	Europe	2014	PRJNA312571	SAMN04500791	GCA_002163545.1
2899	GURSA1	CP022206.1; NZ_CP022206.1	Streptococcus pyogenes	Russia	Asia	2011	PRJNA376567	SAMN06435541; SRS1999191	GCA_002236855.1
2900	57.I	CP002888.1; CP002889.1; NC_018285.1	Streptococcus salivarius	Unknown			PRJNA68129	SAMN02603111	GCA_000305335.2
2901	ATCC 27945	CP015282.1; NZ_CP015282.1	Streptococcus salivarius	Unknown			PRJNA264747	SAMN03140396; SRS6577011	GCA_002094955.1
2902	ATCC 25975	CP015283.1; CP015284.1; NZ_CP015283.1; NZ_CP015284.1	Streptococcus salivarius	Unknown			PRJNA227252	SAMN02401019; SRS6575590	GCA_002094975.1
2903	ST3	CP017064.1; NZ_CP017064.1	Streptococcus thermophilus	South Korea	Asia	2016	PRJNA340075	SAMN05631197	GCA_002286255.1
2904	B59671	CP022547.1; NZ_CP022547.1	Streptococcus thermophilus	USA	North America		PRJNA395042	SAMN07369158; SRS2370410	GCA_002443035.1
2905	ACA-DC 2	LT604076.1; NZ_LT604076.1	Streptococcus thermophilus	Unknown			PRJEB14916	ERS1266577; SAMEA4355128	GCA_900094135.1
2906	HN136		Streptococcus suis	China	Asia	2007	PRJNA420006	SAMN08103192	GCA_002831545.1
2907	FP5228		Streptococcus iniae	Unknown		2005	PRJNA416692	SAMN07962172	GCA_002787125.1
2908	St-5	PHHJ01	Streptococcus thermophilus	Spain	Europe	2010	PRJNA419299	SAMN08049011; SRS2711379	GCA_002796625.1
2909	St-9	PHHH01	Streptococcus thermophilus	Spain	Europe	2010	PRJNA419299	SAMN08049013; SRS2711377	GCA_002796635.1
2910	St-10	PHHG01	Streptococcus thermophilus	Spain	Europe	2010	PRJNA419299	SAMN08049014; SRS2711375	GCA_002796645.1
2911	St-2	PHHK01	Streptococcus thermophilus	Spain	Europe	2010	PRJNA419299	SAMN08049010; SRS2711378	GCA_002796705.1
2912	AH681		Streptococcus suis	China	Asia	2007	PRJNA419988	SAMN08102920	GCA_002812525.1
2913	GABA		Streptococcus thermophilus	China	Asia	2016	PRJNA414517	SAMN07792323	GCA_002846075.1
2914	EPS		Streptococcus thermophilus	China	Asia	2016	PRJNA414518	SAMN07792329	GCA_002846155.1
2915	UMB0220	PKIJ01	Streptococcus anginosus	USA	North America	2015	PRJNA316969	SAMN08193723	GCA_002848065.1
2916	LC4	PNRP01	Streptococcus intermedius	China	Asia	2011	PRJNA428930	SAMN08324743	GCA_002879755.1
2917	LAR01	CP023477.1	Streptococcus mutans	USA	North America	2013	PRJNA407965	SAMN07671786	GCA_002995555.1
2918	UMB0216	PKIC01	Streptococcus parasanguinis	USA	North America	2015	PRJNA316969	SAMN08193730	GCA_002860845.1
2919	NTPn 138	LTCN01	Streptococcus pseudopneumoniae	South Africa	Africa	2010	PRJNA289243	SAMN04495451	GCA_002866345.1
2920	5305	PDEO01	Streptococcus pseudopneumoniae	Spain	Europe	1999	PRJNA386436	SAMN06947348	GCA_002780495.1
2921	13	POQR01	Streptococcus suis	China	Asia	2013	PRJNA428542	SAMN08295836	GCA_002964465.1
2922	15	POQQ01	Streptococcus suis	China	Asia	2013	PRJNA428542	SAMN08295837	GCA_002964575.1
2923	183	POPT01	Streptococcus suis	China	Asia	2013	PRJNA428542	SAMN08295860	GCA_002964165.1
2924	189	POPS01	Streptococcus suis	China	Asia	2013	PRJNA428542	SAMN08295861	GCA_002963825.1
2925	356	POPG01	Streptococcus suis	China	Asia	2013	PRJNA428542	SAMN08295873	GCA_002963655.1
2926	615	POPA01	Streptococcus suis	China	Asia	2013	PRJNA428542	SAMN08295879	GCA_002963625.1
2927	666	POOV01	Streptococcus suis	China	Asia	2013	PRJNA428542	SAMN08295884	GCA_002962445.1
2928	707	POOQ01	Streptococcus suis	China	Asia	2013	PRJNA428542	SAMN08295889	GCA_002962425.1
2929	796	POOK01	Streptococcus suis	China	Asia	2013	PRJNA428542	SAMN08295895	GCA_002962345.1
2930	797	POOJ01	Streptococcus suis	China	Asia	2013	PRJNA428542	SAMN08295896	GCA_002962305.1
2931	810	POOE01	Streptococcus suis	China	Asia	2013	PRJNA428542	SAMN08295901	GCA_002962265.1
2932	819	POOB01	Streptococcus suis	China	Asia	2013	PRJNA428542	SAMN08295904	GCA_002962225.1
2933	893	PONN01	Streptococcus suis	China	Asia	2013	PRJNA428542	SAMN08295918	GCA_002962085.1
2934	927	PONH01	Streptococcus suis	China	Asia	2013	PRJNA428542	SAMN08295924	GCA_002961945.1
2935	969	POMW01	Streptococcus suis	China	Asia	2013	PRJNA428542	SAMN08295935	GCA_002961865.1
2936	1100	POME01	Streptococcus suis	China	Asia	2013	PRJNA428542	SAMN08295953	GCA_002962975.1
2937	1267	POLC01	Streptococcus suis	China	Asia	2013	PRJNA428542	SAMN08295981	GCA_002961235.1
2938	1275	POLB01	Streptococcus suis	China	Asia	2013	PRJNA428542	SAMN08295982	GCA_002961225.1
2939	1317	POKW01	Streptococcus suis	China	Asia	2013	PRJNA428542	SAMN08295987	GCA_002962785.1
2940	1781	POKA01	Streptococcus suis	China	Asia	2013	PRJNA428542	SAMN08296009	GCA_002960885.1
2941	2070	POJO01	Streptococcus suis	China	Asia	2013	PRJNA428542	SAMN08296021	GCA_002962545.1
2942	2187	POJH01	Streptococcus suis	China	Asia	2013	PRJNA428542	SAMN08296028	GCA_002960625.1
2943	2219	POJD01	Streptococcus suis	China	Asia	2013	PRJNA428542	SAMN08296032	GCA_002960445.1
2944	2256	POIZ01	Streptococcus suis	China	Asia	2013	PRJNA428542	SAMN08296036	GCA_002960425.1
2945	2261	POIY01	Streptococcus suis	China	Asia	2013	PRJNA428542	SAMN08296037	GCA_002960355.1
2946	2464	POIU01	Streptococcus suis	China	Asia	2013	PRJNA428542	SAMN08296041	GCA_002960265.1
2947	2797	POIK01	Streptococcus suis	China	Asia	2014	PRJNA428542	SAMN08296051	GCA_002960145.1
2948	2843	POIG01	Streptococcus suis	China	Asia	2014	PRJNA428542	SAMN08296055	GCA_002960005.1
2949	2873	POIE01	Streptococcus suis	China	Asia	2014	PRJNA428542	SAMN08296057	GCA_002960045.1
2950	3096	POID01	Streptococcus suis	China	Asia	2014	PRJNA428542	SAMN08296058	GCA_002960015.1
2951	gc	PVSX01	Streptococcus anginosus	UK	Europe	2014	PRJNA436026	SAMN08611362	GCA_002999485.1
2952	gl	PVSW01	Streptococcus anginosus	UK	Europe	2014	PRJNA436026	SAMN08611363	GCA_002999525.1
2953	OUP21	PVSZ01	Streptococcus anginosus	USA	North America	2014	PRJNA436026	SAMN08611358	GCA_002999555.1
2954	11	PVST01	Streptococcus anginosus	UK	Europe	2014	PRJNA436026	SAMN08611361	GCA_002999475.1
2955	OUP10	PVTC01	Streptococcus anginosus	USA	North America	2014	PRJNA436026	SAMN08611355	GCA_002999595.1
2956	lac	PVSV01	Streptococcus anginosus	UK	Europe	2014	PRJNA436026	SAMN08611364	GCA_002999615.1
2957	OUP19	PVTA01	Streptococcus anginosus	USA	North America	2014	PRJNA436026	SAMN08611357	GCA_002999635.1
2958	OUP12	PVTB01	Streptococcus anginosus	USA	North America	2014	PRJNA436026	SAMN08611356	GCA_002999655.1
2959	B105	CP021773.1; NZ_CP021773.1	Streptococcus agalactiae	China	Asia	2016	PRJNA388485	SAMN07178057; SRS4015767	GCA_003288035.1
2960	NCTC13948	UHES01	Streptococcus agalactiae	Unknown		2017	PRJEB6403	ERS1869815; SAMEA104210797	GCA_900458935.1
2961	NCTC13945	UAVC01	Streptococcus agalactiae	Unknown		2017	PRJEB6403	ERS1869813; SAMEA104210795	GCA_900459255.1
2962	NCTC11930	LS483342.1; NZ_LS483342.1	Streptococcus agalactiae	Denmark	Europe	1980	PRJEB6403	ERS904736; SAMEA3597587	GCA_900474905.1
2963	UMB0820	PKIL01	Streptococcus anginosus	USA	North America	2015	PRJNA316969	SAMN08193721	GCA_002860925.1
2964	UMB0839	PKIM01	Streptococcus anginosus	USA	North America	2015	PRJNA316969	SAMN08193720	GCA_002860945.1
2965	NCTC13166	LS483444.1; NZ_LS483444.1	Streptococcus australis	Unknown		2007	PRJEB6403	ERS1589030; SAMEA103899862	GCA_900476055.1
2966	NCTC12479	LS483383.1; NZ_LS483383.1	Streptococcus cristatus	Unknown		1970	PRJEB6403	ERS956186; SAMEA3649037	GCA_900475445.1
2967	NCTC13807	LS483471.1; NZ_LS483471.1	Streptococcus cristatus	China	Asia	2002	PRJEB6403	ERS1497508; SAMEA44545168	GCA_900478185.1
2968	SS1575	QHKQ01	Streptococcus dysgalactiae	Trinidad and Tobago		1972	PRJNA471295	SAMN09224878	GCA_003202195.1
2969	NCTC5370	LS483318.1; NZ_LS483318.1	Streptococcus dysgalactiae	UK	Europe	1938	PRJEB6403	ERS849583; SAMEA3542434	GCA_900474785.1
2970	NCTC5371	LS483367.1; NZ_LS483367.1	Streptococcus dysgalactiae	Unknown		1938	PRJEB6403	ERS956187; SAMEA3649038	GCA_900475145.1
2971	NCTC6179	LS483361.1; NZ_LS483361.1	Streptococcus dysgalactiae	UK	Europe	1941	PRJEB6403	ERS921422; SAMEA3614273	GCA_900475185.1
2972	NCTC7136	LS483413.1; NZ_LS483413.1	Streptococcus dysgalactiae	Unknown		1946	PRJEB6403	ERS1117686; SAMEA3930552	GCA_900475725.1
2973	NCTC7022	LS483325.1; NZ_LS483325.1	Streptococcus equi	UK	Europe	1945	PRJEB6403	ERS849587; SAMEA3542438	GCA_900474805.1
2974	NCTC12090	LS483328.1; NZ_LS483328.1	Streptococcus equi	UK	Europe	1987	PRJEB6403	ERS849600; SAMEA3542451	GCA_900474875.1
2975	NCTC11606	LS483354.1; NZ_LS483354.1	Streptococcus equi	UK	Europe	1983	PRJEB6403	ERS904735; SAMEA3597586	GCA_900475125.1
2976	NCTC6176	LS483368.1; NZ_LS483368.1	Streptococcus equi	Unknown		1941	PRJEB6403	ERS1003588; SAMEA3696439	GCA_900475295.1
2977	NCTC11824	LS483380.1; NZ_LS483380.1	Streptococcus equi	UK	Europe	1980	PRJEB6403	ERS970081; SAMEA3662932	GCA_900475435.1
2978	NCTC12278	LS483343.1; NZ_LS483343.1	Streptococcus ferus	Unknown		1989	PRJEB6403	ERS879592; SAMEA3572443	GCA_900475025.1
2979	BI02	NETH01	Streptococcus gallolyticus	New Zealand	Oceania	2013	PRJNA381379	SAMN06833856	GCA_003337175.1
2980	NCTC7865	LS483341.1; NZ_LS483341.1	Streptococcus gordonii	Unknown		1946	PRJEB6403	ERS901511; SAMEA3594362	GCA_900475015.1
2981	NCTC3165	LS483375.1; NZ_LS483375.1	Streptococcus gordonii	Unknown		1930	PRJEB6403	ERS1022030; SAMEA3714881	GCA_900475385.1
2982	32811	PNRH01	Streptococcus intermedius	China	Asia	2015	PRJNA428930	SAMN08324742	GCA_002879575.1
2983	LAU_SINT	QLNG01	Streptococcus intermedius	Lebanon	Asia	2018	PRJNA476485	SAMN09435561	GCA_003284685.1
2984	NCTC8738	LS483348.1; NZ_LS483348.1	Streptococcus lutetiensis	Unknown		1951	PRJEB6403	ERS950454; SAMEA3643305	GCA_900475065.1
2985	NCTC13774	LS483403.1; NZ_LS483403.1	Streptococcus lutetiensis	Unknown		2016	PRJEB6403	ERS1092518; SAMEA3905384	GCA_900475675.1
2986	UMB0079	PKID01	Streptococcus mitis	USA	North America	2015	PRJNA316969	SAMN08193729	GCA_002860825.1
2987	UMB1341	PKIE01	Streptococcus mitis	USA	North America	2015	PRJNA316969	SAMN08193728	GCA_002860865.1
2988	NCTC10923	UHFQ01	Streptococcus mutans	UK	Europe	1966	PRJEB6403	ERS685286; SAMEA3307891	GCA_900459345.1
2989	NCTC10449	LS483349.1; NZ_LS483349.1	Streptococcus mutans	Unknown		1966	PRJEB6403	ERS921415; SAMEA3614266	GCA_900475095.1
2990	NCTC13784	LS483462.1; NZ_LS483462.1	Streptococcus pasteurianus	France	Europe	2015	PRJEB6403	ERS1201857; SAMEA4030747	GCA_900478025.1
2991	NGAS979	CP028140.1; NZ_CP028140.1	Streptococcus pyogenes	Unknown		2016	PRJNA434749	SAMN08569881	GCA_003203475.1
2992	14GA0832	NZ_CP027771.1	Streptococcus pyogenes	New Zealand	Oceania	2014	PRJNA438376	SAMN08714459	GCA_003352145.1
2993	NCTC5163	LS483307.1; NZ_LS483307.1	Streptococcus pyogenes	UK	Europe	1937	PRJEB6403	ERS846873; SAMEA3539724	GCA_900474645.1
2994	NCTC12059	LS483315.1; NZ_LS483315.1	Streptococcus pyogenes	Unknown		1974	PRJEB6403	ERS849596; SAMEA3542447	GCA_900474745.1
2995	NCTC8314	LS483321.1; NZ_LS483321.1	Streptococcus pyogenes	Unknown		1950	PRJEB6403	ERS849590; SAMEA3542441	GCA_900474765.1
2996	NCTC12066	LS483322.1; NZ_LS483322.1	Streptococcus pyogenes	UK	Europe	1979	PRJEB6403	ERS849598; SAMEA3542449	GCA_900474775.1
2997	NCTC12057	LS483331.1; NZ_LS483331.1	Streptococcus pyogenes	UK	Europe	1972	PRJEB6403	ERS901495; SAMEA3594346	GCA_900474845.1
2998	NCTC8328	LS483330.1; NZ_LS483330.1	Streptococcus pyogenes	Unknown		1932	PRJEB6403	ERS879568; SAMEA3572419	GCA_900474855.1
2999	NCTC12046	LS483336.1; NZ_LS483336.1	Streptococcus pyogenes	USA	North America	1986	PRJEB6403	ERS879576; SAMEA3572427	GCA_900474885.1
3000	NCTC12050	LS483334.1; NZ_LS483334.1	Streptococcus pyogenes	Unknown		1974	PRJEB6403	ERS879584; SAMEA3572435	GCA_900474925.1
3001	NCTC8195	LS483351.1; NZ_LS483351.1	Streptococcus pyogenes	Unknown		1950	PRJEB6403	ERS939218; SAMEA3632069	GCA_900475075.1
3002	NCTC13738	LS483382.1; NZ_LS483382.1	Streptococcus pyogenes	UK	Europe	2015	PRJEB6403	ERS1058925; SAMEA3871791	GCA_900475475.1
3003	NCTC8320	LS483391.1; NZ_LS483391.1	Streptococcus pyogenes	Unknown		1931	PRJEB6403	ERS1509332; SAMEA53413168	GCA_900475485.1
3004	NCTC10880	LS483394.1; NZ_LS483394.1	Streptococcus pyogenes	The Netherlands	Europe	1966	PRJEB6403	ERS970080; SAMEA3662931	GCA_900475565.1
3005	NCTC8227	LS483399.1; NZ_LS483399.1	Streptococcus pyogenes	Unknown		1942	PRJEB6403	ERS1058916; SAMEA3871782	GCA_900475615.1
3006	NCTC13744	LS483407.1; NZ_LS483407.1	Streptococcus pyogenes	UK	Europe	2013	PRJEB6403	ERS1066624; SAMEA3879490	GCA_900475705.1
3007	NCTC8304	LS483415.1; NZ_LS483415.1	Streptococcus pyogenes	Unknown		1931	PRJEB6403	ERS1457003; SAMEA4557824	GCA_900475795.1
3008	NCTC13739	LS483420.1; NZ_LS483420.1	Streptococcus pyogenes	UK	Europe	2014	PRJEB6403	ERS1509361; SAMEA53434918	GCA_900475865.1
3009	NCTC13737	LS483425.1; NZ_LS483425.1	Streptococcus pyogenes	UK	Europe	2012	PRJEB6403	ERS1188830; SAMEA4017720	GCA_900475875.1
3010	NCTC12044	LS483430.1; NZ_LS483430.1	Streptococcus pyogenes	UK	Europe	1981	PRJEB6403	ERS1143231; SAMEA3956097	GCA_900475925.1
3011	UMB0051	PKIA01	Streptococcus salivarius	USA	North America	2015	PRJNA316969	SAMN08193732	GCA_002860785.1
3012	F6-1	NPDJ01	Streptococcus salivarius	France	Europe	2011	PRJNA394657	SAMN07357131	GCA_002925865.1
3013	HS0302	NSIW01	Streptococcus salivarius	USA	North America	2014	PRJNA400312	SAMN07563134; SRS3933540	GCA_003231475.1
3014	NCTC7366	LS483366.1; NZ_LS483366.1	Streptococcus salivarius	UK	Europe	1948	PRJEB6403	ERS956179; SAMEA3649030	GCA_900475225.1
3015	NCTC11085	LS483346.1; NZ_LS483346.1	Streptococcus sanguinis	Norway	Europe	1974	PRJEB6403	ERS939213; SAMEA3632064	GCA_900475045.1
3016	NCTC11086	LS483364.1; NZ_LS483364.1	Streptococcus sanguinis	Norway	Europe	1974	PRJEB6403	ERS956182; SAMEA3649033	GCA_900475275.1
3017	NCTC7863	LS483385.1; NZ_LS483385.1	Streptococcus sanguinis	Unknown		1949	PRJEB6403	ERS980035; SAMEA3672886	GCA_900475505.1
3018	10919	CP029491.1; NZ_CP029491.1	Streptococcus sobrinus	Unknown		1983	PRJNA471712	SAMN09214222	GCA_003172975.1
3019	SL1	CP029490.1; NZ_CP029490.1	Streptococcus sobrinus	Unknown			PRJNA471712	SAMN09214223	GCA_003172995.1
3020	NIDR 6715-7	CP029560.1; NZ_CP029560.1	Streptococcus sobrinus	Unknown			PRJNA471712	SAMN09232464	GCA_003176795.1
3021	NIDR 6715-15	CP029559.1; NZ_CP029559.1	Streptococcus sobrinus	Unknown			PRJNA471712	SAMN09232465	GCA_003176815.1
3022	NCTC10921	LS483381.1; NZ_LS483381.1	Streptococcus sobrinus	UK	Europe	1971	PRJEB6403	ERS1037090; SAMEA3729941	GCA_900475365.1
3023	HN105	CP029398.1; CP029399.1; NZ_CP029398.1; NZ_CP029399.1	Streptococcus suis	Unknown		2016	PRJNA464270	SAMN09080446	GCA_003144175.1
3024	61	CP017666.1; NZ_CP017666.1	Streptococcus suis	China	Asia	2013	PRJNA348621	SAMN05912964	GCA_003285225.1
3025	SH0104	CP025419.1; NZ_CP025419.1	Streptococcus suis	China	Asia	2016	PRJNA413719	SAMN07764633	GCA_003288175.1
3026	JSHA1003	CP030125.1; NZ_CP030125.1	Streptococcus suis	China	Asia	2010	PRJNA476845	SAMN09460429	GCA_003352205.1
3027	NCTC12958	LS483339.1; NZ_LS483339.1	Streptococcus thermophilus	Unknown		2007	PRJEB6403	ERS901503; SAMEA3594354	GCA_900474985.1
3028	N4L	LS974444.1; NZ_LS974444.1	Streptococcus thermophilus	Unknown			PRJEB27286	ERS2550007; SAMEA4729876	GCA_900492165.1
3029	PLGBS16	QFFW01	Streptococcus agalactiae	Canada	North America	2004	PRJNA433769	SAMN08517445	GCA_003382425.1
3030	NCTC8180	UHEM01	Streptococcus agalactiae	Unknown		1949	PRJEB6403	ERS1022032; SAMEA3714883	GCA_900458975.1
3031	NCTC8182	UHEP01	Streptococcus agalactiae	Unknown		1949	PRJEB6403	ERS1457002; SAMEA4557823	GCA_900459005.1
3032	NCTC9828	UHEW01	Streptococcus agalactiae	Unknown		1956	PRJEB6403	ERS956180; SAMEA3649031	GCA_900459155.1
3033	NCTC8100	UHEX01	Streptococcus agalactiae	Unknown		1949	PRJEB6403	ERS939215; SAMEA3632066	GCA_900459235.1
3034	AF18-38	QRWZ01	Streptococcus anginosus	China	Asia	2013	PRJNA482748	SAMN09734365	GCA_003460205.1
3035	NCTC 11391	UHFA01	Streptococcus downei	UK	Europe	1981	PRJEB6403	ERS1434050; SAMEA4534871	GCA_900459175.1
3036	NCTC13759	UHFJ01	Streptococcus dysgalactiae	Unknown		2017	PRJEB6403	ERS1509358; SAMEA53432668	GCA_900459065.1
3037	NCTC13762	UHFD01	Streptococcus dysgalactiae	Unknown		1997	PRJEB6403	ERS1066625; SAMEA3879491	GCA_900459095.1
3038	NCTC4671	UHFE01	Streptococcus dysgalactiae	UK	Europe	1935	PRJEB6403	ERS846869; SAMEA3539720	GCA_900459135.1
3039	NCTC4670	UHFG01	Streptococcus dysgalactiae	UK	Europe	1935	PRJEB6403	ERS1037082; SAMEA3729933	GCA_900459205.1
3040	NCTC8543	UHFL01	Streptococcus dysgalactiae	Unknown		1953	PRJEB6403	ERS1143232; SAMEA3956098	GCA_900460145.1
3041	NCTC11564	UHFO01	Streptococcus dysgalactiae	UK	Europe	2017	PRJEB6403	ERS980034; SAMEA3672885	GCA_900460375.1
3042	NCTC12092	UHFF01	Streptococcus equi	UK	Europe	1987	PRJEB6403	ERS879560; SAMEA3572411	GCA_900459185.1
3043	NCTC4676	UHFI01	Streptococcus equi	UK	Europe	1936	PRJEB6403	ERS1143230; SAMEA3956096	GCA_900459475.1
3044	NCTC12969	UHFK01	Streptococcus equinus	Unknown		2007	PRJEB6403	ERS921427; SAMEA3614278	GCA_900459295.1
3045	NCTC10386	UHHR01	Streptococcus equinus	Unknown		1960	PRJEB6403	ERS970087; SAMEA3662938	GCA_900459945.1
3046	AM27-4	QSKN01	Streptococcus gordonii	China	Asia	2013	PRJNA482748	SAMN09736360	GCA_003469915.1
3047	NCTC12224	UHFN01	Streptococcus hyointestinalis	Unknown		1984	PRJEB6403	ERS901502; SAMEA3594353	GCA_900459405.1
3048	NCTC13771	UHFU01	Streptococcus infantis	Unknown		2017	PRJEB6403	ERS1092517; SAMEA3905383	GCA_900459415.1
3049	G1552	UENJ01	Streptococcus intermedius	Unknown			PRJEB27335	ERS2553707; SAMEA4733581	GCA_900490715.1
3050	G1557	UENH01	Streptococcus intermedius	Unknown			PRJEB27335	ERS2553712; SAMEA4733586	GCA_900490745.1
3051	G1562	UENI01	Streptococcus intermedius	Unknown			PRJEB27335	ERS2553713; SAMEA4733587	GCA_900490785.1
3052	G1555	UENE01	Streptococcus intermedius	Unknown			PRJEB27335	ERS2553710; SAMEA4733584	GCA_900490805.1
3053	G1566	UICY01	Streptococcus intermedius	Unknown			PRJEB27335	ERS2553717; SAMEA4733591	GCA_900490855.1
3054	G1556	UENK01	Streptococcus intermedius	Unknown			PRJEB27335	ERS2553711; SAMEA4733585	GCA_900490865.1
3055	AM38-16	QSHE01	Streptococcus lutetiensis	China	Asia	2014	PRJNA482748	SAMN09736502	GCA_003468285.1
3056	AM25-7	QSLI01	Streptococcus lutetiensis	China	Asia	2013	PRJNA482748	SAMN09736322	GCA_003470165.1
3057	NCTC13765	UHFR01	Streptococcus massiliensis	Unknown		2017	PRJEB6403	ERS1092515; SAMEA3905381	GCA_900459365.1
3058	NCTC11063	UHFT01	Streptococcus constellatus	The Netherlands	Europe	1960	PRJEB6403	ERS904733; SAMEA3597584	GCA_900459325.1
3059	AM44-1	QSFF01	Streptococcus mutans	China	Asia	2014	PRJNA482748	SAMN09736576	GCA_003466855.1
3060	AM33-3BH	QSIO01	Streptococcus parasanguinis	China	Asia	2013	PRJNA482748	SAMN09736454	GCA_003468585.1
3061	AM25-15	QRHK01	Streptococcus parasanguinis	China	Asia	2013	PRJNA482748	SAMN09736300	GCA_003470855.1
3062	AF30-12BH	QRQU01	Streptococcus parasanguinis	China	Asia	2014	PRJNA482748	SAMN09734566	GCA_003475645.1
3063	NCTC10875	UHHA01	Streptococcus pyogenes	Unknown		1967	PRJEB6403	ERS1509336; SAMEA53416168	GCA_900459805.1
3064	NCTC10866	UHHP01	Streptococcus pyogenes	USA	North America	1957	PRJEB6403	ERS921417; SAMEA3614268	GCA_900460005.1
3065	AF29-16	QRSW01	Streptococcus salivarius	China	Asia	2013	PRJNA482748	SAMN09734554	GCA_003457695.1
3066	AF24-6AC	QRUM01	Streptococcus salivarius	China	Asia	2013	PRJNA482748	SAMN09734477	GCA_003458505.1
3067	AF23-9AC	QRVC01	Streptococcus salivarius	China	Asia	2013	PRJNA482748	SAMN09734456	GCA_003458645.1
3068	AF10-23	QSAU01	Streptococcus salivarius	China	Asia	2013	PRJNA482748	SAMN09734201	GCA_003465885.1
3069	ST109	CP031545.1; NZ_CP031545.1	Streptococcus thermophilus	USA	North America		PRJNA482852	SAMN09715176; SRS3595270	GCA_003402855.1
3070	CALM001	QWDL01	Streptococcus anginosus	Denmark	Europe	2016	PRJNA487690	SAMN09908147; SRS4646394	GCA_003568885.1
3071	OM04-6BH	QSUT01	Streptococcus anginosus	China	Asia	2013	PRJNA482748	SAMN09736789	GCA_003439105.1
3072	TF09-3AT	QSQZ01	Streptococcus anginosus	China	Asia	2014	PRJNA482748	SAMN09736928	GCA_003436905.1
3073	KCOM 1039	QWKV01	Streptococcus constellatus	South Korea	Asia	2002	PRJNA485033	SAMN09781071	GCA_003570855.1
3074	QMA0077	QLSM01	Streptococcus iniae	Australia	Oceania	1995	PRJNA417543	SAMN09104461; SRS3289209	GCA_003675225.1
3075	QMA0139	QLRY01	Streptococcus iniae	Canada	North America	1996	PRJNA417543	SAMN09104475; SRS3289266	GCA_003697625.1
3076	QMA0140	QLRX01	Streptococcus iniae	USA	North America	1976	PRJNA417543	SAMN09104476; SRS3289268	GCA_003697605.1
3077	QMA0141	QLRW01	Streptococcus iniae	USA	North America	1978	PRJNA417543	SAMN09104477; SRS3289256	GCA_003675085.1
3078	QMA0142	QLRV01	Streptococcus iniae	Australia	Oceania	2005	PRJNA417543	SAMN09104478; SRS3289257	GCA_003697565.1
3079	QMA0186	QLRG01	Streptococcus iniae	Israel	Asia	2000	PRJNA417543	SAMN09104493; SRS3289274	GCA_003674945.1
3080	QMA0187	QLRF01	Streptococcus iniae	Thailand	Asia	1983	PRJNA417543	SAMN09104494; SRS3289276	GCA_003674935.1
3081	QMA0188	QLRE01	Streptococcus iniae	Israel	Asia	1998	PRJNA417543	SAMN09104495; SRS3289273	GCA_003674925.1
3082	QMA0190	QLRC01	Streptococcus iniae	Thailand	Asia	1988	PRJNA417543	SAMN09104497; SRS3289279	GCA_003674865.1
3083	QMA0222	QLQV01	Streptococcus iniae	Australia	Oceania	2006	PRJNA417543	SAMN09104504; SRS3289239	GCA_003674745.1
3084	QMA0236	QLQR01	Streptococcus iniae	Australia	Oceania	2009	PRJNA417543	SAMN09104508; SRS3289224	GCA_003674665.1
3085	QMA0253	QLQJ01	Streptococcus iniae	Australia	Oceania	2009	PRJNA417543	SAMN09104518; SRS3289282	GCA_003674505.1
3086	QMA0254	QLQI01	Streptococcus iniae	Australia	Oceania	2009	PRJNA417543	SAMN09104519; SRS3289207	GCA_003674475.1
3087	QMA0258	QLQH01	Streptococcus iniae	Australia	Oceania	2008	PRJNA417543	SAMN09104520; SRS3289249	GCA_003674435.1
3088	QMA0445	QLQD01	Streptococcus iniae	USA	North America	1998	PRJNA417543	SAMN09104524; SRS3289255	GCA_003674345.1
3089	QMA0462	QLPX01	Streptococcus iniae	USA	North America	2005	PRJNA417543	SAMN09104530; SRS3289242	GCA_003674265.1
3090	QMA0468	QLPT01	Streptococcus iniae	USA	North America	2005	PRJNA417543	SAMN09104534; SRS3289258	GCA_003674235.1
3091	TF04-5-2	QSST01	Streptococcus parasanguinis	China	Asia	2012	PRJNA482748	SAMN09736870	GCA_003437975.1
3092	AF13-35	QVEY01	Streptococcus pasteurianus	China	Asia	2013	PRJNA482748	SAMN09734236	GCA_003434095.1
3093	AM21-19	QVEM01	Streptococcus pasteurianus	China	Asia	2013	PRJNA482748	SAMN09734891	GCA_003433675.1
3094	EL2652N1	PTTL01	Streptococcus pseudopneumoniae	Portugal	Europe	2011	PRJNA434586	SAMN08564447; SRS3822096	GCA_003598235.1
3095	Spain2270	RAHZ01	Streptococcus pseudopneumoniae	Spain	Europe	2004	PRJNA434586	SAMN10131018; SRS3822097	GCA_003605455.1
3096	Spain3473	PTTJ01	Streptococcus pseudopneumoniae	Spain	Europe	2009	PRJNA434586	SAMN08564444; SRS3822098	GCA_003598205.1
3097	Spain939	PTQV01	Streptococcus pseudopneumoniae	Spain	Europe	2009	PRJNA434586	SAMN08564443; SRS3822101	GCA_003598195.1
3098	Spain9880	PTTK01	Streptococcus pseudopneumoniae	Spain	Europe	2009	PRJNA434586	SAMN08564445; SRS3822099	GCA_003599935.1
3099	ChDC B353	RBCK01	Streptococcus chosunense	South Korea	Asia	2002	PRJNA493539	SAMN10135939	GCA_003626515.1
3100	JS71	CP032620.1; NZ_CP032620.1	Streptococcus koreensis	Unknown		2014	PRJNA493533	SAMN10135881	GCA_003627135.1
3101	OM08-1	QSTK01	Streptococcus vestibularis	China	Asia	2014	PRJNA482748	SAMN09736843	GCA_003438185.1
3102	FDAARGOS_257		Streptococcus gordonii	USA	North America	2014	PRJNA231221	SAMN04875583; SRS1666164	GCA_002073435.2
3103	IE35		Streptococcus gordonii	India	Asia	2007	PRJNA279321	SAMN03445771	GCA_000970665.2
3104	FDAARGOS_233		Streptococcus intermedius	USA	North America	2014	PRJNA231221	SAMN04875570; SRS1690030	GCA_002073355.2
3105	FDAARGOS_258	NBTK02	Streptococcus mutans	USA	North America	2014	PRJNA231221	SAMN04875584; SRS1689759	GCA_002083175.2
3106	FDAARGOS_259		Streptococcus salivarius	USA	North America	2014	PRJNA231221	SAMN04875585; SRS1689726	GCA_002073835.2
3107	NCTC3168		Streptococcus australis	Unknown		1930	PRJEB6403	ERS956178; SAMEA3649029	GCA_900636505.1
3108	ILRI064	QYTH01	Streptococcus agalactiae	Somalia	Africa	2001	PRJNA490650	SAMN10055695	GCA_003859655.1
3109	ILRI021	QYTF01	Streptococcus agalactiae	Kenya	Africa	2001	PRJNA490650	SAMN10055693	GCA_003859675.1
3110	ILRI027	QYTD01	Streptococcus agalactiae	Kenya	Africa	2004	PRJNA490650	SAMN10055691	GCA_003859725.1
3111	NCTC8184		Streptococcus agalactiae	UK	Europe		PRJEB6403	ERS836420; SAMEA3529271	GCA_900636375.1
3112	NCTC13947		Streptococcus agalactiae	Unknown			PRJEB6403	ERS1883806; SAMEA104224788	GCA_900638495.1
3113	NCTC10713		Streptococcus anginosus	Unknown			PRJEB6403	ERS921416; SAMEA3614267	GCA_900636475.1
3114	G1	RJPZ01	Streptococcus australis	USA	North America	2015	PRJNA480251	SAMN09631677; SRS3555031	GCA_003943615.1
3115	A13	RQOY01	Streptococcus australis	USA	North America	2015	PRJNA480251	SAMN09631676; SRS3555021	GCA_003943625.1
3116	NU89	QFBE01	Streptococcus australis	UK	Europe	2017	PRJNA454893	SAMN09060970	GCA_004125815.1
3117	FMV2238.02	UXEP01	Streptococcus canis	Unknown		2002	PRJEB29117	ERS2786282; SAMEA4968065	GCA_900576535.1
3118	NCTC12191		Streptococcus canis	Unknown			PRJEB6403	ERS970082; SAMEA3662933	GCA_900636575.1
3119	A55	RJPP01	Streptococcus cristatus	USA	North America	2015	PRJNA480251	SAMN09631687; SRS3555075	GCA_003943435.1
3120	BCA15	RJPL01	Streptococcus cristatus	USA	North America	2015	PRJNA480251	SAMN09631691; SRS3555056	GCA_003943455.1
3121	BCC41	RJPT01	Streptococcus cristatus	USA	North America	2015	PRJNA480251	SAMN09631683; SRS3554974	GCA_003943515.1
3122	BCC13	RJPU01	Streptococcus cristatus	USA	North America	2015	PRJNA480251	SAMN09631682; SRS3555004	GCA_003943535.1
3123	BCA4	RJPN01	Streptococcus cristatus	USA	North America	2015	PRJNA480251	SAMN09631689; SRS3555041	GCA_003944225.1
3124	BCA6	RJPM01	Streptococcus cristatus	USA	North America	2015	PRJNA480251	SAMN09631690; SRS3555038	GCA_003944245.1
3125	Kdys0611		Streptococcus dysgalactiae	Japan	Asia	2006	PRJDB4214	SAMD00051096	GCA_003967135.1
3126	NCTC4669		Streptococcus dysgalactiae	UK	Europe		PRJEB6403	ERS846868; SAMEA3539719	GCA_900635345.1
3127	NCTC12091		Streptococcus equi	UK	Europe	1987	PRJEB6403	ERS879558; SAMEA3572409	GCA_900636415.1
3128	NCTC11436		Streptococcus lutetiensis	France	Europe	1980	PRJEB6403	ERS685287; SAMEA3307892	GCA_900635935.1
3129	NCTC8140		Streptococcus equinus	Unknown			PRJEB6403	ERS939217; SAMEA3632068	GCA_900636465.1
3130	NCTC10389		Streptococcus equinus	Unknown		1960	PRJEB6403	ERS970074; SAMEA3662925	GCA_900636565.1
3131	BCA10	RJOU01	Streptococcus gordonii	USA	North America	2015	PRJNA480251	SAMN09631713; SRS3555074	GCA_003943175.1
3132	BCA7	RJOW01	Streptococcus gordonii	USA	North America	2015	PRJNA480251	SAMN09631711; SRS3555036	GCA_003943195.1
3133	A8	RJOX01	Streptococcus gordonii	USA	North America	2015	PRJNA480251	SAMN09631709; SRS3555076	GCA_003943215.1
3134	KLC06	RJPC01	Streptococcus gordonii	USA	North America	2015	PRJNA480251	SAMN09631704; SRS3555028	GCA_003943295.1
3135	BCC32	RJVX01	Streptococcus gordonii	USA	North America	2015	PRJNA480251	SAMN09631701; SRS3554994	GCA_003943305.1
3136	BCC09	RJVY01	Streptococcus gordonii	USA	North America	2015	PRJNA480251	SAMN09631698; SRS3555011	GCA_003943345.1
3137	BCC27	RJPG01	Streptococcus gordonii	USA	North America	2015	PRJNA480251	SAMN09631699; SRS3554991	GCA_003943355.1
3138	BCA22	RJOS01	Streptococcus gordonii	USA	North America	2015	PRJNA480251	SAMN09631715; SRS3555042	GCA_003944065.1
3139	A10	RJPB01	Streptococcus gordonii	USA	North America	2015	PRJNA480251	SAMN09631705; SRS3555023	GCA_003944105.1
3140	BCC62	RJPD01	Streptococcus gordonii	USA	North America	2015	PRJNA480251	SAMN09631703; SRS3555065	GCA_003944115.1
3141	BCC29	RJPF01	Streptococcus gordonii	USA	North America	2015	PRJNA480251	SAMN09631700; SRS3554989	GCA_003944135.1
3142	VT-4	QEMY02	Streptococcus halitosis	USA	North America	2017	PRJNA450086	SAMN08929985; SRS4028844	GCA_003143695.2
3143	A3	RJOL01	Streptococcus intermedius	USA	North America	2015	PRJNA480251	SAMN09631722; SRS3555019	GCA_003943085.1
3144	A2	RJOM01	Streptococcus intermedius	USA	North America	2015	PRJNA480251	SAMN09631721; SRS3555018	GCA_003943095.1
3145	KLC02	RJOO01	Streptococcus intermedius	USA	North America	2015	PRJNA480251	SAMN09631719; SRS3555033	GCA_003943125.1
3146	BCC47	RJOP01	Streptococcus intermedius	USA	North America	2015	PRJNA480251	SAMN09631718; SRS3554984	GCA_003943145.1
3147	A4	RJOK01	Streptococcus intermedius	USA	North America	2015	PRJNA480251	SAMN09631723; SRS3555017	GCA_003944005.1
3148	BCC34	RJOQ01	Streptococcus intermedius	USA	North America	2015	PRJNA480251	SAMN09631717; SRS3554965	GCA_003944025.1
3149	G1553	UZBH01	Streptococcus intermedius	Unknown			PRJEB27335	ERS2950354; SAMEA5142602	GCA_900626305.1
3150	NCTC10708		Streptococcus constellatus	Unknown		1963	PRJEB6403	ERS1037088; SAMEA3729939	GCA_900636715.1
3151	BCC15	RJNH01	Streptococcus mitis	USA	North America	2015	PRJNA480251	SAMN09631757; SRS3555002	GCA_003942575.1
3152	BCA12	RJNR01	Streptococcus mitis	USA	North America	2015	PRJNA480251	SAMN09631747; SRS3555069	GCA_003942685.1
3153	KLC01	RJNW01	Streptococcus mitis	USA	North America	2015	PRJNA480251	SAMN09631741; SRS3555032	GCA_003942765.1
3154	BCC65	RJNX01	Streptococcus mitis	USA	North America	2015	PRJNA480251	SAMN09631740; SRS3555067	GCA_003942775.1
3155	BCC55	RJNZ01	Streptococcus mitis	USA	North America	2015	PRJNA480251	SAMN09631737; SRS3555062	GCA_003942865.1
3156	BCC44	RJOC01	Streptococcus mitis	USA	North America	2015	PRJNA480251	SAMN09631733; SRS3554981	GCA_003942885.1
3157	BCC07	RJOG01	Streptococcus mitis	USA	North America	2015	PRJNA480251	SAMN09631729; SRS3555009	GCA_003942965.1
3158	BCC06	RJOH01	Streptococcus mitis	USA	North America	2015	PRJNA480251	SAMN09631728; SRS3555008	GCA_003942995.1
3159	BCC30	RJPV01	Streptococcus mitis	USA	North America	2015	PRJNA480251	SAMN09631681; SRS3554990	GCA_003943555.1
3160	BCC22	RJPW01	Streptococcus mitis	USA	North America	2015	PRJNA480251	SAMN09631680; SRS3554995	GCA_003943575.1
3161	BCC08	RJPY01	Streptococcus mitis	USA	North America	2015	PRJNA480251	SAMN09631678; SRS3555010	GCA_003943605.1
3162	KLC12	RJNT01	Streptococcus mitis	USA	North America	2015	PRJNA480251	SAMN09631745; SRS3555045	GCA_003943915.1
3163	BCC45	RJOB01	Streptococcus mitis	USA	North America	2015	PRJNA480251	SAMN09631734; SRS3554982	GCA_003943935.1
3164	BCC49	RJOA01	Streptococcus mitis	USA	North America	2015	PRJNA480251	SAMN09631735; SRS3554977	GCA_003943965.1
3165	BCC17	RJPX01	Streptococcus mitis	USA	North America	2015	PRJNA480251	SAMN09631679; SRS3555000	GCA_003944325.1
3166	NCTC10832		Streptococcus mutans	UK	Europe		PRJEB6403	ERS1058924; SAMEA3871790	GCA_900636835.1
3167	BCA18	RJME01	Streptococcus oralis	USA	North America	2015	PRJNA480251	SAMN09631786; SRS3555054	GCA_003942285.1
3168	BCA21	RJNI01	Streptococcus oralis	USA	North America	2015	PRJNA480251	SAMN09631756; SRS3555050	GCA_003942565.1
3169	BCC59	RJNK01	Streptococcus oralis	USA	North America	2015	PRJNA480251	SAMN09631754; SRS3555059	GCA_003942585.1
3170	BCC50	RJNM01	Streptococcus oralis	USA	North America	2015	PRJNA480251	SAMN09631752; SRS3554978	GCA_003942635.1
3171	KLC05	RMVI01	Streptococcus oralis	USA	North America	2015	PRJNA480251	SAMN09631742; SRS3555029	GCA_003942785.1
3172	BCC58	RMVJ01	Streptococcus oralis	USA	North America	2015	PRJNA480251	SAMN09631738; SRS3555060	GCA_003942805.1
3173	BCC52	RMVK01	Streptococcus oralis	USA	North America	2015	PRJNA480251	SAMN09631736; SRS3554980	GCA_003942875.1
3174	BCC02	RMVL01	Streptococcus oralis	USA	North America	2015	PRJNA480251	SAMN09631727; SRS3555034	GCA_003942985.1
3175	BCC26	RJPI01	Streptococcus oralis	USA	North America	2015	PRJNA480251	SAMN09631695; SRS3554986	GCA_003943385.1
3176	BCC12	RJPJ01	Streptococcus oralis	USA	North America	2015	PRJNA480251	SAMN09631694; SRS3555005	GCA_003943395.1
3177	BCC10	RJPK01	Streptococcus oralis	USA	North America	2015	PRJNA480251	SAMN09631693; SRS3555012	GCA_003943415.1
3178	BCC63	RJNJ01	Streptococcus oralis	USA	North America	2015	PRJNA480251	SAMN09631755; SRS3555063	GCA_003943825.1
3179	BCC19	RJNO01	Streptococcus oralis	USA	North America	2015	PRJNA480251	SAMN09631750; SRS3554998	GCA_003943835.1
3180	BCC11	RJNP01	Streptococcus oralis	USA	North America	2015	PRJNA480251	SAMN09631749; SRS3555016	GCA_003943875.1
3181	BCA2	RJPH01	Streptococcus oralis	USA	North America	2015	PRJNA480251	SAMN09631697; SRS3555040	GCA_003944205.1
3182	BCA1	RJVZ01	Streptococcus oralis	USA	North America	2015	PRJNA480251	SAMN09631696; SRS3555052	GCA_003944215.1
3183	BCA17	RJMF01	Streptococcus oralis	USA	North America	2015	PRJNA480251	SAMN09631785; SRS3555053	GCA_003944395.1
3184	NU43	QEWJ01	Streptococcus oralis	UK	Europe	2017	PRJNA454893	SAMN09060969	GCA_004127215.1
3185	NU39	QEWK01	Streptococcus oralis	UK	Europe	2017	PRJNA454893	SAMN09060968	GCA_004127235.1
3186	NCTC11427		Streptococcus oralis	Unknown		1968	PRJEB6403	ERS1123931; SAMEA3936797	GCA_900637025.1
3187	A1	RJNG01	Streptococcus parasanguinis	USA	North America	2015	PRJNA480251	SAMN09631758; SRS3555046	GCA_003942525.1
3188	NU87	QEWI01	Streptococcus parasanguinis	UK	Europe	2017	PRJNA454893	SAMN09060971	GCA_004127205.1
3189	NCTC13786		Streptococcus pseudoporcinus	Canada	North America		PRJEB6403	ERS1201858; SAMEA4030748	GCA_900637075.1
3190	TSPY155		Streptococcus pyogenes	USA	North America	2013	PRJNA494557	SAMN10172638; SRS4047410	GCA_004123995.1
3191	TSPY208		Streptococcus pyogenes	USA	North America	2014	PRJNA494557	SAMN10172651; SRS4047427	GCA_004124115.1
3192	TSPY165		Streptococcus pyogenes	USA	North America	2013	PRJNA494557	SAMN10172669; SRS4047413	GCA_004124135.1
3193	BCC42	RJNF01	Streptococcus salivarius	USA	North America	2015	PRJNA480251	SAMN09631759; SRS3554973	GCA_003942515.1
3194	OH953	RQZI01	Streptococcus sanguinis	UK	Europe	2012	PRJNA506243	SAMN10478698; SRS5110449	GCA_003858565.1
3195	BCC24	RJMP01	Streptococcus sanguinis	USA	North America	2015	PRJNA480251	SAMN09631775; SRS3554988	GCA_003942265.1
3196	BCC28	RJMN01	Streptococcus sanguinis	USA	North America	2015	PRJNA480251	SAMN09631777; SRS3554992	GCA_003942275.1
3197	BCC25	RJMO01	Streptococcus sanguinis	USA	North America	2015	PRJNA480251	SAMN09631776; SRS3554985	GCA_003942295.1
3198	BCC20	RJMR01	Streptococcus sanguinis	USA	North America	2015	PRJNA480251	SAMN09631773; SRS3554997	GCA_003942365.1
3199	BCC18	RJMS01	Streptococcus sanguinis	USA	North America	2015	PRJNA480251	SAMN09631772; SRS3554999	GCA_003942375.1
3200	BCC16	RJMT01	Streptococcus sanguinis	USA	North America	2015	PRJNA480251	SAMN09631771; SRS3555001	GCA_003942385.1
3201	BCC61	RJMY01	Streptococcus sanguinis	USA	North America	2015	PRJNA480251	SAMN09631766; SRS3555064	GCA_003942405.1
3202	BCC64	RJMX01	Streptococcus sanguinis	USA	North America	2015	PRJNA480251	SAMN09631767; SRS3555068	GCA_003942415.1
3203	BCC39	RJNC01	Streptococcus sanguinis	USA	North America	2015	PRJNA480251	SAMN09631762; SRS3554972	GCA_003942465.1
3204	BCC46	RJNB01	Streptococcus sanguinis	USA	North America	2015	PRJNA480251	SAMN09631763; SRS3554983	GCA_003942475.1
3205	BCC23	RJMQ01	Streptococcus sanguinis	USA	North America	2015	PRJNA480251	SAMN09631774; SRS3554987	GCA_003943715.1
3206	BCC04	RJMV01	Streptococcus sanguinis	USA	North America	2015	PRJNA480251	SAMN09631769; SRS3555006	GCA_003943735.1
3207	BCC03	RJMW01	Streptococcus sanguinis	USA	North America	2015	PRJNA480251	SAMN09631768; SRS3555020	GCA_003943755.1
3208	BCC54	RJMZ01	Streptococcus sanguinis	USA	North America	2015	PRJNA480251	SAMN09631765; SRS3554976	GCA_003943785.1
3209	BCA9	RJOV01	Streptococcus sanguinis	USA	North America	2015	PRJNA480251	SAMN09631712; SRS3555037	GCA_003944125.1
3210	BCA13	RJMG01	Streptococcus sanguinis	USA	North America	2015	PRJNA480251	SAMN09631784; SRS3555057	GCA_003944405.1
3211	BCA3	RJMH01	Streptococcus sanguinis	USA	North America	2015	PRJNA480251	SAMN09631783; SRS3555043	GCA_003944415.1
3212	KLC04	RJMK01	Streptococcus sanguinis	USA	North America	2015	PRJNA480251	SAMN09631780; SRS3555027	GCA_003944465.1
3213	KLC03	RJML01	Streptococcus sanguinis	USA	North America	2015	PRJNA480251	SAMN09631779; SRS3555026	GCA_003944475.1
3214	NCTC 10904		Streptococcus sanguinis	UK	Europe	1968	PRJEB6403	ERS685285; SAMEA3307890	GCA_900635155.1
3215	IMT40738	RRZO01	Streptococcus suis	Germany	Europe	2016	PRJNA505967	SAMN10440287; SRS4056580	GCA_003931695.1
3216	IMT40201	RRZQ01	Streptococcus suis	Germany	Europe	2016	PRJNA505967	SAMN10440285; SRS4056578	GCA_003931705.1
3217	IMT40343	RRZP01	Streptococcus suis	Germany	Europe	2016	PRJNA505967	SAMN10440286; SRS4056579	GCA_003931715.1
3218	SS8	RSDD01	Streptococcus suis	Switzerland	Europe	2006	PRJNA506583	SAMN10464080; SRS4114562	GCA_003933705.1
3219	PP536	RSDJ01	Streptococcus suis	Switzerland	Europe	2017	PRJNA506583	SAMN10464074; SRS4114571	GCA_003933845.1
3220	PP422	RSDO01	Streptococcus suis	Switzerland	Europe	2016	PRJNA506583	SAMN10464069; SRS4114566	GCA_003934335.1
3221	IDCC2201		Streptococcus thermophilus	South Korea	Asia	2018	PRJNA516086	SAMN10782595	GCA_004114735.1
3222	NCTC12167		Streptococcus vestibularis	Unknown			PRJEB6403	ERS901507; SAMEA3594358	GCA_900636445.1
3223	3012STDY6252244	CAACXY01	Streptococcus agalactiae	Unknown				ERS950458; SAMEA3643309	GCA_900683545.1
3224	FMD1	SPDR01	Streptococcus equinus	China	Asia	2018		SAMN11241332	GCA_004525775.1
3225	NCTC 12261	CP028414.1; NZ_CP028414.1	Streptococcus mitis	Unknown				SAMN02435817	GCA_000148585.3
3226	SK637	CP028415.1; NZ_CP028415.1	Streptococcus mitis	Denmark	Europe	1994		SAMN02836939	GCA_000722765.2
3227	WUSP067	CP039457.1; NZ_CP039457.1	Streptococcus pasteurianus	China	Asia	2016		SAMN11431855	GCA_004843545.1
3228	14GA1101	CAAHMN01	Streptococcus pyogenes	New Zealand	Oceania	2014		ERS1106095; SAMEA3918961	GCA_900984215.1
3229	15GA0011	CAAHLN01	Streptococcus pyogenes	New Zealand	Oceania	2015		ERS1106122; SAMEA3918988	GCA_900983925.1
3230	20011V1S1	CAAITX01	Streptococcus pyogenes	Fiji	Oceania	2006		ERS140284; SAMEA1523528	GCA_900992915.1
3231	20033V1I1	CAAITC01	Streptococcus pyogenes	Fiji	Oceania	2006		ERS140462; SAMEA1523564	GCA_900992715.1
3232	20065V1I1	CAAITK01	Streptococcus pyogenes	Fiji	Oceania	2006		ERS140300; SAMEA1523540	GCA_900992805.1
3233	20077V1I1	CAAITQ01	Streptococcus pyogenes	Fiji	Oceania	2006		ERS140520; SAMEA1523474	GCA_900992845.1
3234	20110V1I1	CAAIUA01	Streptococcus pyogenes	Fiji	Oceania	2006		ERS140315; SAMEA1523489	GCA_900992955.1
3235	20237V1I1	CAAIUO01	Streptococcus pyogenes	Fiji	Oceania	2006		ERS140329; SAMEA1523418	GCA_900993095.1
3236	31044V4S1	CAAHZU01	Streptococcus pyogenes	Fiji	Oceania	2006		ERS200398; SAMEA1876612	GCA_900987635.1
3237	31048V3S1	CAAHYT01	Streptococcus pyogenes	Fiji	Oceania	2006		ERS200370; SAMEA1876628	GCA_900987375.1
3238	31058V4S1	CAAHZY01	Streptococcus pyogenes	Fiji	Oceania	2006		ERS200400; SAMEA1876620	GCA_900987675.1
3239	31089V2S1	CAAHYZ01	Streptococcus pyogenes	Fiji	Oceania	2006		ERS200348; SAMEA1876714	GCA_900987415.1
3240	31124V4S1	CAAIAN01	Streptococcus pyogenes	Fiji	Oceania	2006		ERS200416; SAMEA1876643	GCA_900987835.1
3241	31129V1S2	CAAHVD01	Streptococcus pyogenes	Fiji	Oceania	2006		ERS200183; SAMEA1876776	GCA_900986425.1
3242	31150V1S1	CAAHVI01	Streptococcus pyogenes	Fiji	Oceania	2006		ERS200188; SAMEA1876683	GCA_900986485.1
3243	33050V1S1	CAAHVV01	Streptococcus pyogenes	Fiji	Oceania	2006		ERS200201; SAMEA1876721	GCA_900986605.1
3244	33052V1S1	CAAHVZ01	Streptococcus pyogenes	Fiji	Oceania	2006		ERS200202; SAMEA1876735	GCA_900986625.1
3245	33082V1S1	CAAHWA01	Streptococcus pyogenes	Fiji	Oceania	2006		ERS200205; SAMEA1876602	GCA_900986655.1
3246	33092V2T1	CAAIBD01	Streptococcus pyogenes	Fiji	Oceania	2006		ERS200432; SAMEA1876747	GCA_900987985.1
3247	A829	CAAHQH01	Streptococcus pyogenes	India	Asia			ERS1106226; SAMEA3919092	GCA_900985175.1
3248	A837	CAAHPZ01	Streptococcus pyogenes	India	Asia			ERS1106227; SAMEA3919093	GCA_900985085.1
3249	A842	CAAHLD01	Streptococcus pyogenes	India	Asia			ERS1106232; SAMEA3919098	GCA_900983835.1
3250	A870	CAAHLB01	Streptococcus pyogenes	India	Asia			ERS1106239; SAMEA3919105	GCA_900983765.1
3251	A904	CAAHKQ01	Streptococcus pyogenes	India	Asia			ERS1106246; SAMEA3919112	GCA_900983695.1
3252	Bel005	CAAHPP01	Streptococcus pyogenes	Belgium	Europe	2004		ERS1106188; SAMEA3919054	GCA_900984935.1
3253	Bra017	CAAHLE01	Streptococcus pyogenes	Brazil	South America	2011		ERS1106223; SAMEA3919089	GCA_900983825.1
3254	Bra036	CAAHOY01	Streptococcus pyogenes	Brazil	South America	2013		ERS1106201; SAMEA3919067	GCA_900984815.1
[truncated: 671 more rows]

## Sheet: DataS3_invitro_sens_246
id	isolate	country	year	serotype	serotyping_method	serotype_comments	ST (MLST)	rST (Ribosomal MLST)	species (Ribosomal MLST)	lytA in silico presence	piaB in silico presence	SP2020_new in silico presence	Xisco_1 in silico presence	Xisco_2 in silico presence	Xisco_3 in silico presence
[truncated: 246 more rows]

[truncated: 2 more sheets: DataS4_invitro_spec_277, DataS5_amplicon_div_248]
